# Supplementary material for: Commensal Pseudomonas strains facilitate protective response against pathogens in the host plant
Source: Nat Ecol Evol. 2022 Feb 24;6(4):383–96. doi: 10.1038/s41559-022-01673-7 (PMC8986537; doi:10.1038/s41559-022-01673-7)
Supplement: Supplementary file 5 — Supplementary Data 1. [file 41559_2022_1673_MOESM5_ESM.xlsx]

## Sheet: Shalev_Supplementary_Data1
Supplementary Data 1. RNA-seq expression measurements.
	PathoCom_t1	MixedCom_t1	MixedCom_t1	Control_t1	CommenCom_t1	Control_t1	CommenCom_t1	CommenCom_t2	MixedCom_t2	CommenCom_t2	Control_t2	MixedCom_t2	PathoCom_t1	Control_t2	PathoCom_t2	PathoCom_t2
AT1G01010	0.740964	1.74891	2.91981	2.37089	1.7137	2.3519	3.74365	4.91763	3.09466	2.06508	3.8028	1.81812	2.03492	1.93676	2.10599	2.22834
AT1G01020	4.98387	1.198	0.209878	1.88392	1.15778	0.220358	0.0986498	0.955201	1.54667	1.55204	1.17575	1.27658	1.51879	1.40982	1.59699	1.73038
AT1G01030	0.466339	1.45373	0.656742	2.06986	1.41897	0.778903	3.47498	1.24653	0.524936	7.52877	1.43448	1.52211	1.73664	1.63945	1.80705	1.92837
AT1G01040	4.25802	3.21996	4.06103	3.57631	11.2252	3.71727	6.03804	5.33307	4.4661	3.38856	3.61661	3.25458	4.89299	3.31692	3.41231	3.48588
AT1G01050	7.56575	9.03008	5.42812	5.05571	7.78932	5.86994	6.75607	6.06685	5.99154	9.05381	6.09845	4.89223	5.69307	7.71132	7.20316	5.00588
AT1G01060	8.10528	8.20044	7.3672	5.53454	7.9861	7.44235	7.69334	7.7551	7.30738	6.34019	7.92023	9.54226	6.85882	5.68395	6.23149	5.6217
AT1G01070	-0.315467	1.15614	2.92557	1.908	1.11118	1.92553	-0.122513	0.883027	2.11134	1.5475	1.13128	1.24367	1.51105	1.39119	1.59666	1.74193
AT1G01080	5.97493	4.01428	4.80295	4.26091	6.1432	4.66126	6.0327	4.07359	4.987	7.42653	4.00814	7.90177	5.26763	4.07827	7.66895	4.1955
AT1G01090	8.05227	10.1706	7.50834	5.9437	9.03684	7.12623	7.49698	7.29675	6.748	9.83157	7.65415	8.87709	6.87687	8.82837	8.64807	7.84533
AT1G01100	6.2695	7.48452	6.14013	5.06844	7.74733	6.328	5.73173	7.72009	5.57668	7.38274	6.3401	7.2312	6.50218	6.0215	4.99119	5.49845
AT1G01110	-0.523398	1.01177	2.19157	1.77584	0.965678	0.0946804	-0.318282	0.731109	0.699393	1.41105	0.986288	1.10136	1.37401	1.25199	1.46098	1.60816
AT1G01120	7.83604	9.21235	6.74629	5.47615	8.15027	6.78234	6.98953	6.88046	6.41277	6.68271	7.28597	7.92128	6.05087	6.23686	7.39027	6.65579
AT1G01140	5.81935	10.5555	5.38336	4.31748	9.04789	4.87016	4.05207	5.43845	5.11144	4.16465	6.30877	5.6355	4.35981	5.8893	4.9728	4.2431
AT1G01160	0.92835	5.05273	3.90838	2.46398	1.83065	2.47716	2.8322	1.66455	2.69481	2.16771	3.37948	1.93039	3.80099	2.85791	2.2072	2.32558
AT1G01170	3.21226	7.73295	4.47828	3.77067	3.46393	4.16154	5.49762	4.94377	3.69682	3.61362	3.46991	3.86245	3.59947	6.51547	5.24432	6.76314
AT1G01180	0.540873	1.49217	0.721231	2.099	1.45815	2.07433	0.644507	1.28986	1.60699	1.79936	1.47332	8.19477	1.76994	1.67433	1.83932	1.95906
AT1G01190	4.39873	1.9672	2.98047	2.51072	1.93772	2.08676	1.98167	1.79369	2.24009	2.23854	2.87031	7.50494	2.21218	2.12706	2.27443	2.38276
AT1G01210	-0.416113	1.09712	2.21984	1.85907	1.05135	1.73496	-0.21546	0.818694	1.48903	1.49455	1.07181	1.18616	1.45761	1.33603	1.54435	1.69133
AT1G01220	3.98514	1.87825	2.35737	2.45403	1.84633	2.42825	5.56662	1.68909	2.82672	2.16837	1.86056	4.24406	2.14046	2.04992	2.20632	2.32033
AT1G01230	5.10072	1.71518	0.944881	2.31718	1.68134	2.53892	2.59813	4.97008	2.28712	2.02031	1.69644	1.7818	1.99112	1.89622	2.05993	2.17861
AT1G01240	-0.21252	3.67289	2.42831	1.92416	1.14595	1.16936	-0.0344584	0.924742	1.48148	1.57107	1.16548	1.27477	1.53547	1.41849	1.61913	1.76131
AT1G01250	-0.63458	0.924366	-0.279185	1.69065	0.877926	0.583182	-0.42496	0.64121	0.0368193	1.32568	0.898696	1.01458	1.28854	1.16603	1.37573	1.5231
AT1G01260	0.195795	1.45228	3.44916	2.14836	1.41163	2.64072	3.56081	1.20718	1.56492	1.81086	3.55916	1.53175	1.77712	1.66665	1.8565	1.99205
AT1G01290	1.82296	9.77607	1.90724	2.83235	2.34814	2.6186	1.87015	2.23509	3.03486	2.59624	3.28979	4.47341	2.57393	2.50258	5.38333	2.72012
AT1G01300	8.53523	10.1015	7.04337	7.9243	9.58388	6.79159	7.90645	7.57474	6.33243	7.34912	8.04007	8.93865	5.84411	8.4677	7.7846	6.58715
AT1G01320	9.73644	11.2731	9.24957	7.06172	10.8807	8.41433	9.67467	9.19663	8.64445	10.4647	9.2653	10.0107	8.85674	10.5209	8.70016	9.75931
AT1G01340	2.7743	1.3873	2.07976	2.10678	1.34494	1.91478	0.219622	3.26685	3.31038	1.75925	1.36387	1.47	1.72438	1.61002	1.80638	1.94611
AT1G01350	0.259684	1.48928	1.84807	2.17822	1.44917	2.15311	3.79035	3.75858	1.90154	1.84372	3.28363	1.56774	1.81033	1.70105	1.8889	2.0232
AT1G01360	-0.200039	1.21387	2.77448	1.94984	1.17012	1.84611	-0.0170268	3.45777	1.09714	1.59597	1.18968	1.29914	1.56029	1.4431	1.64412	1.7866
AT1G01370	-0.623816	0.933417	-0.268661	1.69954	0.887009	-0.164886	-0.414271	0.650497	1.0559	1.33456	0.907764	1.02357	1.29742	1.17495	1.3846	1.53196
AT1G01390	0.343613	5.30917	2.67597	2.09166	1.40898	1.82013	1.11052	1.22358	0.986533	1.77642	1.42555	2.93626	1.74512	1.64294	1.81881	1.94519
AT1G01420	5.98455	4.3139	5.20013	3.38639	4.72813	4.07012	4.66469	5.52688	3.75923	3.19326	5.19357	3.05343	3.17539	3.11872	3.21786	3.29374
AT1G01430	6.47267	8.14045	6.04114	4.95602	7.37124	5.80066	6.53404	7.05588	5.42027	8.99469	7.62246	7.50843	5.89376	4.8105	4.86151	4.90288
AT1G01440	1.85986	2.41561	3.84815	2.87046	5.8706	2.89911	5.06381	2.27889	3.05673	2.6383	2.40252	5.7198	4.16272	2.54563	2.66846	2.76035
AT1G01448	-0.145446	1.19465	1.24217	1.90848	1.15243	-0.290982	4.40263	0.939146	2.02867	1.56442	1.1713	1.27699	1.52982	1.41625	1.61116	1.74959
AT1G01470	6.05279	5.31018	6.13278	4.72524	7.14019	5.87383	6.13595	7.2188	5.81902	4.62551	7.02484	6.47681	5.98156	4.59053	4.63749	6.44582
AT1G01480	-0.585313	0.96257	0.35703	1.72764	0.916304	-0.591032	-0.377612	0.680644	1.75134	1.36285	0.936994	1.05247	1.32576	1.2035	1.41282	1.56007
AT1G01490	6.04267	8.13258	5.29373	4.30932	7.67616	5.07523	5.32815	5.5523	4.8832	4.36809	5.67401	8.24827	4.35123	4.1191	4.18738	4.24141
AT1G01500	4.54785	1.61901	0.776325	2.25233	1.58291	2.78836	0.688629	3.54089	1.82268	1.9419	4.60834	1.68989	1.91119	1.81111	1.98352	2.10783
AT1G01510	2.0903	2.22498	3.20661	2.74498	2.19704	3.64623	3.94463	4.90717	3.34414	2.48354	2.20948	2.28044	5.25006	4.77655	2.51792	2.62186
AT1G01520	5.79129	1.86444	4.01764	2.43203	1.83308	2.54502	1.10618	2.35381	2.60134	2.15004	4.0113	1.92638	2.12252	2.03332	2.18747	2.29996
AT1G01540	5.62054	5.85076	5.01199	3.81286	3.51342	4.77202	5.24681	5.18954	4.83278	3.65958	5.57823	6.8164	3.87141	3.60248	3.67868	3.73842
AT1G01550	7.01158	8.66381	6.55077	5.31937	9.59463	6.47956	5.903	6.95618	6.48189	8.55238	7.14113	8.10794	6.46855	8.81874	5.23119	5.26965
AT1G01560	0.715877	1.66721	3.69442	2.26812	1.63342	2.08481	0.820264	1.89659	3.11802	1.97186	1.64849	5.60994	3.08797	1.84799	2.01141	2.12985
AT1G01580	2.9498	1.45517	2.63884	2.17192	1.41315	2.33959	3.05149	3.01615	1.37362	1.82516	1.43192	1.53728	1.79041	1.67653	1.87213	2.0115
AT1G01590	2.8559	1.03677	-0.133907	1.79517	0.991138	-0.230994	-0.273657	0.759072	0.73083	1.43266	1.01154	1.12553	1.3959	1.27484	1.48223	1.62844
AT1G01600	2.22077	9.22645	3.27124	3.09282	5.06404	3.1151	4.80696	3.1598	2.65816	2.87858	3.74105	2.72091	3.44245	2.79485	2.90607	3.63018
AT1G01610	6.89026	9.21988	6.75335	5.46957	9.35284	6.5518	7.64749	7.47816	6.23415	7.11731	7.51515	5.7649	6.88855	8.2128	8.561	5.42471
AT1G01620	9.12858	11.0764	8.54405	6.29094	9.09152	8.68435	8.79701	9.75034	8.08508	6.2626	9.68218	10.6895	8.63895	8.57016	7.36111	6.1181
AT1G01630	6.06335	7.50677	5.04164	4.05847	7.54674	4.67643	5.36811	3.86184	4.46241	3.9172	3.7897	5.26386	4.10769	4.33965	3.93471	6.27427
AT1G01650	5.49356	6.55787	5.4499	4.4478	6.7841	4.97553	5.59759	6.26908	5.36634	4.33508	5.76054	6.90824	4.32528	5.46282	4.34874	6.12979
AT1G01680	0.118296	1.38172	3.6951	2.07759	1.341	1.86859	0.273833	4.00509	2.93226	1.74049	1.35919	1.46128	1.70676	1.59628	1.78611	1.92153
AT1G01690	-0.123971	1.19893	2.63265	1.90558	1.15723	0.288439	0.0438883	0.946705	1.14728	1.56464	4.46492	1.2803	1.53039	1.41801	1.61092	1.74805
AT1G01710	4.71942	5.36661	4.9251	4.13137	5.90386	4.55592	3.7437	5.35001	4.64497	6.20978	5.2418	7.2401	5.20651	4.92325	4.01534	5.41041
AT1G01720	3.70891	5.39227	5.2038	3.24695	4.64733	4.25329	2.51408	5.75056	4.32652	3.0467	5.26432	2.90257	3.02821	2.96971	3.07216	3.15081
AT1G01725	0.633491	8.14705	0.77938	2.00795	1.41686	0.827356	0.716704	1.26655	0.956343	1.72825	1.43052	1.50816	1.70108	1.61319	1.76523	1.87666
AT1G01730	2.79436	5.60417	4.98538	3.45599	6.86313	4.33905	4.19084	6.03999	4.17698	3.2805	3.50263	3.38511	4.05114	3.2137	3.30267	3.3714
AT1G01740	-0.369283	1.10079	3.34109	1.85069	1.05587	0.642709	-0.177547	0.827827	1.43964	1.49143	1.07595	1.18821	1.45508	1.33548	1.54046	1.68526
AT1G01760	0.216638	1.29245	1.93864	1.93216	1.25584	0.517499	0.341263	1.07324	-0.140147	1.61919	1.27218	7.12601	1.58817	1.487	1.66122	1.78662
AT1G01770	4.39908	2.56269	4.14178	3.011	2.5396	2.66947	2.98573	5.04811	3.07695	5.26126	2.54987	5.20595	2.75989	2.69036	5.27448	2.90209
AT1G01780	0.320767	1.47178	2.49214	2.13359	1.43356	1.09871	4.38483	4.50948	1.60397	1.81111	1.45062	1.54665	1.77903	1.6742	1.85455	1.9839
AT1G01790	7.28071	9.93922	6.86844	5.74455	8.72475	6.55162	7.05866	7.13122	6.69247	9.00392	7.06753	9.11084	6.8186	8.54858	8.48054	7.31671
AT1G01800	7.10748	10.4788	5.60569	10.9483	6.09992	5.76758	5.30174	6.43653	5.62034	6.06329	5.68358	8.16411	5.33343	4.47193	4.54816	4.60814
AT1G01820	5.81339	9.88076	4.66889	4.00997	6.0167	4.43887	3.9108	5.61964	4.42763	9.2417	4.55441	3.7341	4.06338	3.78631	3.86743	3.93092
AT1G01830	4.53714	6.64555	4.33479	2.85388	2.35925	3.57987	2.15401	2.75812	3.00967	2.61465	3.30621	2.43275	2.59186	4.32184	2.6458	2.74058
AT1G01860	-0.366242	1.12249	2.53105	1.87803	1.07721	1.02276	-0.17003	0.847287	2.53363	1.51614	1.09745	1.2106	1.47952	1.35902	1.56554	1.7114
AT1G01900	2.62991	1.43425	0.403597	2.14743	1.39238	3.29578	3.34501	2.62939	2.39791	1.80246	1.41109	1.51602	1.7679	1.6546	1.84919	1.98783
AT1G01910	5.93905	3.10627	3.15076	3.45867	9.38454	4.02121	4.61865	3.01028	4.08008	3.27303	3.09686	5.22188	4.3317	4.22665	3.29652	3.36926
AT1G01920	1.38391	2.07428	1.50023	2.5848	5.42123	1.91858	4.20942	3.14639	2.02079	2.32791	2.05909	2.12863	4.21347	2.22336	5.77398	2.46377
AT1G01930	-0.261789	1.18663	3.26562	1.93225	1.14216	1.99149	-0.0726313	1.9536	1.39166	1.5743	1.16204	1.27325	1.53816	1.41935	1.62307	1.76725
AT1G01940	4.25074	2.27622	2.36493	2.73263	2.25278	2.27882	4.01564	2.14058	2.14202	10.0342	2.2632	2.32311	2.47658	2.40588	2.52896	2.62142
AT1G01950	5.12502	4.4344	2.54411	2.81768	2.35629	2.78149	3.0751	2.25706	3.02929	2.58739	5.17227	5.16482	2.56603	2.49839	2.61678	2.70741
AT1G01960	6.18688	8.20403	6.07878	5.04653	7.18246	5.6468	6.93025	6.51011	5.61636	6.25884	6.50903	8.388	5.96174	6.24964	4.96331	6.67843
AT1G01970	5.04492	4.03806	3.88068	3.07567	6.11531	3.67748	2.19851	4.72005	3.45113	2.85657	5.23112	2.69324	2.83594	2.77009	2.88485	2.97136
AT1G01990	6.87381	8.2424	5.09575	7.13234	7.77371	5.48257	6.1242	6.4445	5.15514	4.92529	6.82426	5.84998	4.9175	7.18964	6.2374	7.16447
AT1G02000	5.99286	9.77853	5.36867	4.10217	4.58865	4.51923	4.14715	5.09747	4.15888	5.21301	5.76087	3.85806	5.18063	3.90359	4.86184	6.00251
AT1G02010	2.22704	2.82209	2.43257	2.42555	9.28576	1.33096	1.21521	1.71524	2.64647	2.15449	1.86981	1.94359	2.12833	2.04394	2.19015	2.29794
AT1G02020	2.09805	8.63641	3.87397	3.01654	2.56604	3.34315	4.82276	2.46293	2.8724	5.11989	2.57567	2.6312	2.77458	4.33346	2.82383	2.9111
AT1G02060	0.141637	1.35893	3.34572	2.04961	1.31859	1.73391	0.283166	1.11585	0.982583	1.71485	4.19782	3.16888	1.68137	1.57172	1.76014	1.89462
AT1G02065	-0.54152	0.996885	-0.192469	1.76109	0.950756	0.533116	2.12087	0.715928	-0.251297	1.39637	0.971384	1.08655	1.35933	1.23726	1.4463	1.59347
AT1G02080	7.18267	4.97286	5.99791	5.11662	8.70532	5.49204	6.65737	6.25573	5.8454	6.19647	6.66674	8.15221	5.41438	8.3608	7.14303	5.91537
AT1G02090	3.23761	5.88904	4.12629	2.91812	2.4157	3.47551	4.87749	2.29502	3.54924	3.34041	4.10706	2.49064	4.12544	2.57821	2.70726	2.80338
AT1G02100	0.795442	1.78766	3.92614	2.40725	1.75265	3.19298	4.19626	4.45811	3.58005	2.10237	1.76827	1.8565	2.58433	1.97457	2.14313	2.26508
AT1G02110	5.43544	6.04192	4.34175	4.04376	5.54069	4.51298	5.31687	5.08502	4.37922	9.30703	4.97505	6.37957	3.88394	3.84293	3.91524	3.97227
AT1G02120	5.15838	3.57511	4.51715	3.86349	8.42643	4.71998	5.06173	6.14131	4.75323	3.70894	3.56772	3.95115	5.12821	3.65144	3.72819	6.57328
AT1G02130	3.97856	11.5876	4.28795	3.8844	6.97596	4.63196	5.6377	4.4243	4.2483	3.70721	3.54136	5.45246	3.69107	5.82392	3.99268	3.79878
AT1G02140	3.98837	7.47351	5.31728	4.04511	3.80617	4.96804	4.31431	6.32284	4.53264	3.91866	4.65365	6.17344	5.48251	3.87367	3.93399	6.51388
AT1G02145	0.460556	1.51916	2.63898	2.15241	1.48299	2.05438	2.25984	1.30267	2.53889	5.45002	1.49913	1.59016	1.81164	1.71152	1.88396	2.00816
AT1G02150	7.03631	8.23313	6.15206	5.06073	7.47293	6.01418	6.54648	6.57124	5.62067	4.97966	5.74343	7.33898	6.16537	6.06865	6.5095	5.84968
AT1G02160	3.16498	1.76961	2.72121	2.3787	5.12256	2.33189	1.20943	1.56533	2.25434	2.07854	1.75062	1.8371	3.1841	1.95297	4.23462	2.23864
AT1G02170	4.12988	9.91655	4.44935	4.15671	8.38389	4.71907	4.57338	5.87687	4.79946	4.00524	5.73703	6.73905	4.86129	3.9492	4.02404	4.68053
AT1G02180	2.10242	9.83208	2.17166	2.99056	2.55127	2.62664	2.14102	3.87491	2.79292	2.77411	4.04343	5.51074	4.14181	2.68937	2.8019	2.8872
AT1G02205	7.64883	10.1537	7.28068	8.00491	8.83038	6.50843	8.00058	6.84291	7.218	8.67588	6.68678	7.1731	6.53181	7.71444	8.37602	7.31268
AT1G02220	4.20728	1.16934	0.121161	1.89191	1.12656	0.800746	0.00773576	0.910595	1.49346	1.54392	1.14568	1.25278	1.50889	1.39387	1.59123	1.73128
AT1G02260	-0.311287	1.15516	2.98611	1.90536	1.11031	1.46366	-0.119232	0.882781	2.46178	1.54559	1.13036	1.24247	1.50923	1.38964	1.59465	1.73961
AT1G02270	-0.00466602	1.32941	3.586	2.04521	1.28723	2.44185	0.16364	1.07437	2.69212	1.69959	3.24534	1.41173	1.66489	1.5511	1.74647	1.88545
AT1G02280	5.97917	7.06154	5.29335	6.06221	4.90745	5.60422	5.83211	6.19573	5.15724	4.41037	5.78578	7.38615	4.90743	4.92712	5.93324	4.46667
AT1G02290	0.490603	1.56916	0.706575	2.21015	1.53248	2.65941	4.99526	3.76598	1.47944	1.8965	1.54885	1.64112	2.79676	2.95397	1.93862	2.06427
AT1G02300	3.72863	3.10546	3.85653	3.4238	6.5579	4.21572	4.5963	4.10734	3.82704	3.25566	4.57281	3.13622	3.24028	6.46659	3.27689	3.34273
AT1G02305	6.04765	4.07469	5.06648	3.6617	6.72608	5.28633	4.10121	4.87389	4.62406	3.49721	4.5206	3.38184	3.48228	5.0791	3.51785	3.58211
AT1G02330	0.0614867	1.37292	0.342278	2.08329	1.33117	1.80617	1.90505	3.35952	1.95139	1.73985	3.08254	1.45443	1.70541	3.401	1.78639	1.92444
AT1G02335	-0.0506195	1.33109	2.49757	2.06184	1.28786	2.26863	3.20625	1.06938	2.17718	1.70962	1.30718	1.41539	1.6742	2.62592	1.75746	1.89916
AT1G02350	-0.661533	0.89809	-0.305224	1.66262	0.851713	-0.817747	-0.451261	0.615255	0.669114	1.29867	0.872455	0.988163	1.2616	1.13935	1.34859	1.49557
AT1G02360	6.54279	1.68684	0.948848	2.27652	1.65396	1.66271	0.876571	4.57339	2.3836	1.9847	2.12156	1.75167	1.95611	1.86329	2.02355	2.14009
AT1G02370	-0.141325	1.19353	0.148598	1.9037	4.44864	0.921013	2.30931	0.939644	0.637108	1.56125	1.17032	1.27538	1.52682	1.41386	1.60775	1.74552
AT1G02380	-0.640114	0.919533	-0.284445	1.68571	0.873089	0.352296	-0.430322	0.636339	0.12447	1.32084	0.893861	1.00975	1.28369	1.1612	1.37087	1.51821
AT1G02390	0.414324	1.55967	2.27399	2.22461	4.02285	2.37781	3.15876	1.32935	2.06941	1.90042	1.53844	1.63482	1.86819	4.28573	1.94407	2.07408
AT1G02400	-0.574321	0.97615	-0.221625	1.74288	0.929796	0.639455	-0.366299	0.6937	1.50279	1.37724	0.950526	1.06623	1.34007	1.21756	1.42733	1.5749
AT1G02410	3.56752	2.2003	4.32817	2.73675	2.17131	3.13125	2.4048	4.45845	3.14516	3.65282	2.18423	5.27944	2.44177	3.65961	2.50324	2.61027
AT1G02450	0.276408	6.23411	0.490223	1.9815	1.30919	0.0430292	0.40019	1.12767	1.52102	1.67039	1.32544	1.41699	3.81551	1.53898	1.71217	1.83682
AT1G02460	4.99469	1.21337	0.226313	1.89935	1.17316	1.03523	0.115311	0.970698	1.06303	1.56737	1.19113	1.29193	1.53411	1.42515	1.61232	1.74575
AT1G02470	-0.473048	1.03011	-0.134369	1.78523	0.984694	-0.115553	-0.273584	2.88878	1.61312	1.4242	1.005	1.11844	1.38759	1.26707	1.47355	1.61916
AT1G02475	6.14105	4.03846	4.93043	4.28599	4.58201	4.55873	5.0674	5.10906	5.13269	8.1745	4.0323	7.87446	4.61675	7.14509	6.38042	4.22036
AT1G02500	9.12565	10.6853	8.30881	6.31946	10.3013	8.2961	8.96133	9.3949	7.73639	8.31384	9.50675	9.90352	7.96204	6.88853	8.98672	7.72348
AT1G02560	8.23626	10.0647	7.37345	6.16463	9.79347	7.3346	8.3121	8.52543	7.35412	8.67117	7.99371	8.64936	6.71958	9.54954	7.20407	7.65537
AT1G02640	5.58695	2.85608	2.49829	3.24806	5.42501	3.30928	4.66121	4.4713	3.13787	3.04413	5.32602	2.8951	5.21081	4.72358	3.07022	3.15049
AT1G02660	-0.16301	1.21441	2.68551	1.94302	1.17118	1.27481	0.0101104	0.95248	1.98018	3.73734	1.1905	1.29869	1.55706	1.44108	1.64007	1.78121
AT1G02680	2.41206	1.41093	2.93964	2.10971	1.37004	1.35151	0.296404	2.78809	1.51418	4.19378	1.38831	1.49083	1.73733	1.62639	1.81701	1.953
AT1G02690	-0.0898707	1.29834	2.73297	2.02981	1.25502	2.12345	1.1651	1.03598	2.20101	1.67744	3.42325	1.38281	1.64199	1.5256	1.72532	1.86711
AT1G02700	-0.286999	1.04763	0.00423687	1.75177	1.0059	-0.109301	-0.116233	0.794916	0.231661	1.41276	4.66038	1.129	1.37863	1.26654	1.45886	1.59531
AT1G02710	2.50744	2.30718	3.78264	2.78641	4.69436	3.04683	4.25582	2.16041	2.21442	2.54325	4.44283	2.35738	2.52002	2.4454	6.28843	2.67141
AT1G02720	1.26942	2.00565	1.3957	2.53876	3.8778	2.70362	1.88949	4.61767	2.11374	2.27116	3.37801	2.06269	2.24531	2.16191	2.30638	7.43631
AT1G02730	3.39612	2.30681	4.23889	2.81824	2.27949	3.41389	3.64809	2.14689	3.67086	2.56049	5.32346	5.05111	3.9639	2.45582	2.59432	2.69673
AT1G02740	-0.524636	1.01285	-0.17605	1.77772	0.966706	1.12731	-0.319136	0.731847	2.06703	1.41258	0.987341	1.10255	1.3755	1.25334	1.46255	1.60988
AT1G02750	0.677532	1.52643	0.831423	2.10121	1.49481	1.79901	0.765432	1.33945	1.09501	1.81507	1.50891	8.67973	1.78721	1.69697	1.85298	1.96706
AT1G02780	9.08802	11.1598	7.96491	6.08207	10.1718	8.14613	8.30891	8.62683	7.72523	7.78557	8.49399	9.32095	8.12599	9.39299	7.02239	6.92549
AT1G02800	3.96536	2.69426	3.42451	3.10758	2.67355	2.85368	3.7527	3.54052	3.20787	2.89364	5.03912	8.34576	4.92919	2.8099	2.92111	3.00542
AT1G02816	0.447407	1.5311	2.12306	2.1728	1.49434	2.79231	4.76671	1.3109	0.885108	1.85897	4.52845	1.60321	1.82786	1.72636	1.90112	2.02687
AT1G02820	6.31996	4.03269	5.00109	4.12556	4.01715	5.2211	4.05166	6.13844	4.74269	3.99461	6.17954	4.50873	5.61814	4.84788	6.34411	6.2647
AT1G02840	6.38567	9.50356	5.76761	8.26219	8.35519	6.0939	6.83065	6.29646	6.10149	5.11012	6.73771	8.8127	6.41907	6.24986	6.26868	5.15485
AT1G02850	-0.190689	1.20244	3.9462	1.93142	1.15916	1.38046	-0.0112265	0.940154	2.48404	1.58068	1.17851	1.2868	1.54535	1.4293	1.62839	1.76958
AT1G02860	1.1558	12.7831	1.28265	2.45414	1.8758	1.40085	1.22759	1.73193	2.2285	2.17848	1.88896	1.96397	2.15187	2.06603	2.21476	2.32438
AT1G02870	4.45289	1.69485	3.51589	2.33438	3.3043	2.405	0.759721	4.16098	2.21304	2.02095	1.67466	1.76644	1.98994	1.88887	2.06298	2.18849
AT1G02880	-0.0530467	1.25342	0.228389	1.95707	1.212	2.57661	0.11167	1.0031	3.059	1.61716	1.2305	1.33427	4.30218	1.47121	1.66326	1.79993
AT1G02890	5.34017	2.46938	4.31715	2.95048	5.22693	3.5045	3.60992	4.4031	3.96014	2.7062	4.13867	2.5197	2.68288	2.60799	2.73807	2.83492
AT1G02910	6.31847	7.24763	4.48092	4.30009	6.5488	4.82137	5.02652	4.00897	4.94569	4.75765	5.47628	8.12684	5.15569	4.12607	4.18796	6.44269
AT1G02920	5.93016	7.83986	5.69863	4.78338	8.04772	5.28412	5.5661	6.11817	5.99307	7.27923	4.61503	8.51191	5.81121	4.65859	5.5587	4.73689
AT1G02930	5.34754	7.80117	4.98474	4.1955	7.38012	5.15674	4.81116	6.16865	6.11932	4.06228	3.94383	5.86712	5.4733	4.01363	4.07869	4.13035
AT1G02960	1.60295	8.01343	1.703	2.71616	5.91405	1.91533	4.65011	2.07548	2.63595	2.46685	3.20405	2.27667	2.44306	2.36669	2.49936	2.59817
AT1G02970	-0.492693	1.02741	2.68353	1.78765	0.98162	0.317682	-0.290284	0.748725	0.433843	1.42441	1.00209	1.11643	1.38755	1.26618	1.47409	1.62061
AT1G02990	4.59858	1.59636	2.74767	2.26825	1.55754	2.36181	2.66196	2.46854	2.9333	1.94087	1.57487	1.67238	1.9083	1.80187	1.98496	2.11627
AT1G03000	4.62115	6.4007	3.06975	3.52851	6.9164	3.2969	3.28719	3.08667	3.76154	3.34501	3.17158	9.07042	3.32821	3.27517	3.36818	5.94673
AT1G03030	0.830525	2.43205	0.980299	2.23821	1.63443	1.48058	0.915942	1.48039	2.38571	1.95291	1.64842	9.20119	1.92516	1.83534	1.99067	2.10438
AT1G03040	5.37098	3.10545	5.03112	3.45483	8.69346	4.07978	5.09845	3.72118	4.21514	3.27077	5.04327	3.1394	3.25388	3.20052	3.29405	3.36618
AT1G03055	-0.675499	0.882826	-0.31929	1.64589	0.836517	-1.39792	-0.465264	0.600376	0.807639	1.28272	0.857229	0.972761	1.24573	1.1237	1.33255	1.47923
AT1G03060	6.649	8.08702	6.13662	4.91742	4.75784	5.3522	6.49653	6.58412	5.55574	8.32971	6.02862	6.30748	6.44037	7.47851	4.84089	4.87398
AT1G03080	6.41088	10.0913	5.86415	4.02217	3.71087	4.77679	4.75944	3.64759	4.69661	3.8628	5.27115	8.29895	4.85684	3.80345	3.88267	3.94476
AT1G03090	5.05432	1.96289	3.72758	2.54858	1.93035	3.23737	2.20632	3.9139	3.63772	2.2583	1.94486	2.0271	3.84559	2.13777	2.29689	2.41277
AT1G03100	-0.613212	0.938149	-0.259758	1.70275	0.891862	0.042064	-0.404701	0.656013	0.262285	1.33838	1.64761	1.02808	1.30132	1.17911	1.38833	1.53542
AT1G03110	0.581555	1.56943	1.88541	2.18064	5.63646	1.72114	3.90315	1.36311	1.91398	1.88011	1.55028	1.63743	1.85047	1.754	1.92031	2.04055
AT1G03130	9.92433	12.3083	9.9758	8.6004	11.3843	9.44092	10.1854	10.6724	8.78027	10.8886	10.286	11.2213	9.31156	10.8064	10.8966	8.36221
AT1G03140	3.77559	2.81508	2.4522	3.20834	8.69179	3.8502	5.31018	4.54571	3.78509	3.00362	4.18179	2.85423	4.03765	2.92413	3.02978	3.11032
AT1G03150	5.10845	1.50219	0.623694	2.14872	1.46507	1.56945	3.93591	1.27963	2.26301	1.83286	1.48164	1.57498	1.80152	1.69921	1.87532	2.00192
AT1G03160	5.37833	8.72845	4.30707	4.23952	7.60608	4.31013	4.41231	4.33675	4.55117	8.82085	5.70514	5.47511	4.72056	6.41514	4.10815	4.16639
AT1G03190	-0.386842	1.08669	-0.0590418	1.83689	1.04173	0.136578	3.32839	0.81341	1.44027	1.4776	1.06183	1.17419	1.44123	1.32158	1.52664	1.67147
AT1G03210	1.64643	1.649	3.34004	2.27348	5.39502	2.65476	1.95339	1.43723	2.80005	1.96686	1.62937	1.71866	1.93658	1.83796	2.00792	2.13064
AT1G03220	4.74588	8.21102	4.49929	4.25192	7.75864	4.91907	5.94312	4.42895	4.75539	6.98134	5.14058	7.96556	4.45942	4.05252	4.12441	4.18104
AT1G03230	1.78647	1.9043	4.27521	2.44071	5.73432	2.44546	1.21915	1.73231	1.92551	2.17251	1.88811	1.96211	2.1465	2.06242	2.20793	5.44944
AT1G03250	4.69392	5.96608	3.76395	3.96092	6.31932	4.48611	5.127	4.49825	4.57359	3.81324	5.69116	8.38802	4.0146	3.75862	5.65139	3.88902
AT1G03260	-0.229424	1.82363	0.0825458	1.91898	1.14066	1.46028	-0.0462339	3.54643	1.51391	1.56588	1.16019	1.26952	1.53027	2.53492	1.61394	1.75612
AT1G03270	3.65197	1.12207	-0.00495913	1.86509	1.07768	-0.505271	1.45587	0.852494	0.869226	1.50869	1.09752	1.20851	1.47268	1.35424	1.55729	1.70088
AT1G03280	3.62521	2.48092	2.45361	2.923	2.45848	3.58917	4.72411	2.35156	3.57047	2.69535	2.46846	10.1779	2.67394	2.60561	2.7247	2.81456
AT1G03290	4.13875	1.59847	1.76486	2.26747	1.55986	3.30671	0.579129	3.5111	3.33837	1.94135	1.5771	2.20517	2.4741	1.80297	1.98526	2.11604
AT1G03300	-0.501438	1.02007	-0.157432	1.78034	0.974272	1.4191	-0.298725	2.48088	0.221826	1.41715	0.994753	1.10913	1.38029	1.25891	1.46683	1.61334
AT1G03310	5.07082	5.77089	5.12761	4.19973	6.25046	4.75195	5.90767	3.88734	4.52409	7.40843	3.94352	8.0451	4.24509	4.01476	6.61378	4.13356
AT1G03330	0.390115	1.51364	2.92382	2.16782	1.47599	2.10484	0.522706	4.33779	1.89688	1.84855	4.55509	1.58744	1.81684	1.71328	1.89151	2.01951
AT1G03340	-0.645067	0.914346	-0.289389	1.6801	0.86792	-0.233996	-0.435265	0.631248	0.559275	1.31546	0.888683	1.00452	1.27834	1.15591	1.36547	1.51272
AT1G03350	5.09306	6.19652	4.38818	3.6969	3.37457	4.32006	4.47823	4.45812	4.023	3.53298	4.55039	5.80579	3.51811	5.59184	3.55353	5.90653
AT1G03360	2.60824	1.0964	-0.0721923	1.85688	1.05073	0.794014	-0.211213	0.818624	1.66563	1.49301	1.07115	1.18525	1.45615	1.33481	1.54272	1.68943
AT1G03365	4.18453	2.71169	4.26126	3.12316	2.69109	3.17645	4.16423	3.32456	2.96966	2.91008	2.70024	8.33726	4.67122	4.38868	2.93743	3.0214
AT1G03370	2.79133	5.96767	2.83919	3.49516	4.1226	3.84536	4.75557	3.04738	4.2149	9.87651	5.80717	3.17727	4.73849	3.23882	3.33305	3.40575
AT1G03380	5.51432	3.62813	4.79615	3.91059	8.66373	4.35198	4.79612	6.47459	4.64726	4.84664	4.96881	3.65451	3.74531	3.70266	4.80183	5.10028
AT1G03400	4.91979	7.55039	5.58655	4.78263	7.00293	5.44508	4.66965	6.67363	5.39838	4.68362	6.61225	7.50504	6.21978	5.35343	7.41662	6.03838
AT1G03430	4.02256	1.34312	2.3804	2.04876	1.30223	1.77351	0.33854	1.09872	2.37885	1.70637	1.32048	1.42329	1.6721	1.55994	1.75272	1.89033
AT1G03440	5.30254	3.40331	4.48729	3.70611	5.73674	4.66465	4.54127	4.64321	3.8293	3.54478	5.1997	3.43205	3.76909	6.56906	6.05094	3.62797
AT1G03457	5.70841	6.58407	3.81625	3.8473	7.97767	3.74735	4.2368	5.12916	3.71002	3.67172	4.34327	10.8798	3.65575	3.60545	3.69378	3.7624
AT1G03475	8.07376	7.80935	6.51189	5.58247	9.15531	6.58201	7.4546	7.35093	6.55261	8.09835	6.87093	9.16515	7.06326	8.30413	6.40508	5.543
AT1G03495	4.33709	1.44644	0.456601	2.14075	1.40591	2.39997	2.44174	3.11693	1.7984	1.80407	1.42401	1.52569	1.77041	1.66023	1.84959	1.98481
AT1G03520	0.251246	1.42921	0.494982	2.09864	1.3904	1.72054	0.393009	1.19585	2.41056	1.77297	3.70672	3.73693	4.2812	1.63441	1.8169	1.94758
AT1G03530	-0.169138	1.23873	0.140591	1.97389	1.19507	2.90618	3.30334	0.974077	2.51191	1.62023	1.21458	1.32383	1.58459	1.46755	1.66834	1.8107
AT1G03560	-0.388285	1.10377	1.95074	1.85938	1.05846	1.40923	-0.191343	2.72784	0.309007	1.49759	1.07872	1.19195	1.46097	1.34044	1.54699	1.69284
AT1G03590	1.18286	5.44251	2.17868	2.47474	1.9104	2.37789	3.51621	1.76813	2.93804	5.791	1.92337	1.99715	2.18105	2.09718	2.24235	2.34895
AT1G03600	9.08353	10.7501	7.92031	6.09884	10.1316	7.79246	8.35971	8.50873	6.85179	7.77857	8.46117	7.40604	7.9909	9.17137	7.84164	7.20893
AT1G03610	4.24985	1.73507	3.35688	2.38087	1.69822	2.92045	2.43282	1.96978	3.63366	2.0645	1.71467	1.80741	3.80802	1.93111	2.10694	2.23365
AT1G03630	7.44354	9.21832	6.02131	5.20262	8.05755	6.06316	6.42277	5.06635	5.6835	7.38078	6.44456	7.91744	6.19793	6.95786	8.02021	5.81642
AT1G03680	8.91413	10.7496	7.29726	5.92067	9.12052	7.16336	8.12992	8.00332	7.04264	6.95836	8.14235	9.47709	7.84609	9.29969	8.52656	6.79414
AT1G03687	5.65416	2.99104	4.01888	3.37073	2.97254	3.33787	4.39399	3.65786	2.92448	10.6096	2.98076	6.32504	3.15354	3.09537	3.19718	3.27525
AT1G03730	0.112185	1.36355	1.90639	2.05424	1.32318	1.41465	0.266494	3.51502	0.853059	1.71951	1.34122	1.44246	3.83094	3.6805	1.76479	1.89925
AT1G03740	5.3497	2.57812	3.37935	3.03824	2.55458	3.46868	4.34001	4.53431	3.85534	2.80243	4.80234	4.4471	2.78011	4.60405	2.833	2.92629
AT1G03760	-0.314525	1.11979	3.48704	1.86026	1.07557	0.306283	-0.129759	2.48511	0.404639	1.505	1.09534	1.20589	1.46911	1.35109	1.55343	1.69656
AT1G03780	4.69287	1.85267	3.7838	2.46051	1.8186	1.89582	4.49423	2.3709	3.10508	2.16051	3.23491	1.9198	2.13103	2.03522	2.20053	2.32045
AT1G03820	3.36957	1.14149	0.00221617	1.89073	1.09669	1.17475	-0.132596	0.869362	1.65837	1.53148	1.11672	1.22871	1.49516	1.37572	1.58047	1.72523
AT1G03830	2.94509	1.11658	-0.0208872	1.86405	1.07186	0.401116	-0.155376	0.844935	0.443121	1.50574	2.80965	1.20363	1.46951	1.35033	1.55462	1.69901
AT1G03850	0.821051	2.15669	1.51023	2.29037	1.67332	2.05251	2.85276	1.5135	2.57372	2.00039	1.68778	1.76974	2.47306	1.88011	2.03892	7.53803
AT1G03860	6.03391	6.64284	3.46071	3.93648	4.17717	4.30405	5.12386	5.2587	4.64701	5.51122	5.54466	6.66614	3.77905	3.93462	3.8099	4.59473
AT1G03870	8.83612	9.91639	7.54487	6.07339	9.26835	7.44744	8.34097	8.53828	6.6906	9.42912	9.07228	9.29659	7.49099	8.08018	8.15272	6.47897
AT1G03900	6.99574	6.24348	5.56578	4.5853	4.48752	5.66455	5.60919	6.45324	5.50319	6.83817	6.96483	8.10656	4.62018	5.33026	4.48619	4.52972
AT1G03905	2.21975	1.2282	3.17708	1.97425	1.18376	1.09138	-0.0233735	0.958581	2.08849	1.61585	1.20363	1.31477	1.57969	1.46085	1.66466	1.80899
AT1G03910	3.08885	10.799	4.78772	3.73628	3.39078	4.2322	5.87082	5.098	4.44052	3.56123	5.50905	3.65721	3.5453	3.49512	3.58323	6.12389
AT1G03930	5.44375	2.10841	1.51287	2.63839	5.37979	2.90702	3.17569	3.32166	3.4479	2.37244	3.3127	2.1651	2.34673	2.26377	2.40747	2.51329
AT1G03940	1.67938	2.23124	1.76493	2.68956	2.20766	2.96259	3.86119	3.5976	2.16853	9.66048	2.21815	2.2784	2.43262	2.3616	2.48522	3.30604
AT1G03950	-0.155652	1.26221	2.80405	2.00153	1.21829	1.66811	3.23941	0.995959	1.85953	1.6459	1.23792	1.34781	1.61007	1.49236	1.69428	1.83744
AT1G03960	-0.0647994	1.26133	3.10636	1.97142	1.21947	0.724928	0.103191	1.00818	2.13172	1.62865	4.17324	1.34303	1.59423	1.48133	1.67516	1.81301
AT1G03970	1.07006	1.72293	2.54332	2.22309	8.12962	1.61989	1.1304	1.5679	1.56953	1.97047	1.7082	1.77575	1.94621	1.86814	2.00359	2.10393
AT1G03990	-0.188611	1.09179	0.0868125	1.78138	1.05117	0.0258965	-0.0274564	0.846271	1.1129	4.9138	1.06932	1.17108	1.415	1.30536	1.4936	1.62751
AT1G04000	6.41701	5.97872	4.71716	4.26333	7.64859	4.60596	5.92259	5.25995	4.34967	7.08409	4.02322	5.66229	4.1245	5.25852	5.25483	4.20083
AT1G04010	0.542204	4.39283	0.755546	2.25602	3.73135	1.53805	0.665537	3.12943	2.2614	1.94221	1.59473	1.68691	3.3525	3.84642	1.98433	2.11003
AT1G04020	0.206757	1.41594	0.459351	2.09481	2.59251	1.73586	3.43505	4.03949	0.220683	1.76504	1.39409	1.49318	3.82916	1.62447	1.80957	1.94195
AT1G04030	1.9381	7.01672	0.361365	1.88483	1.202	0.0605439	0.267995	1.01671	-0.862019	1.56945	1.21856	1.31183	1.53814	1.43594	1.61186	1.73829
AT1G04040	4.22134	6.5348	4.01323	3.99912	3.70603	4.40925	5.11589	4.48123	4.06337	5.20741	5.45317	9.23701	4.97056	6.91855	3.86715	3.92579
AT1G04070	-0.219929	1.16704	2.99885	1.89625	1.12369	1.17475	-0.0446374	0.904289	0.443123	1.54562	1.14307	1.25151	1.51027	3.67868	1.59334	1.73451
AT1G04080	5.54572	5.12527	5.21926	3.96879	7.186	4.74422	5.64396	4.89311	5.01301	3.82486	3.69464	4.28448	3.81197	7.45791	3.84271	3.8987
AT1G04090	-0.181548	1.04383	0.0786256	1.71515	5.20333	-0.943902	-0.0296162	0.806273	0.205186	1.39036	1.02205	1.12073	1.35781	1.25115	1.43436	1.56491
AT1G04100	-0.267018	1.14971	2.74788	1.88656	1.1058	0.373856	-0.0858391	0.883296	1.06639	1.53269	3.50561	1.23525	1.49697	1.37958	1.58089	1.72342
AT1G04110	3.06844	1.54179	0.769315	2.14809	1.50777	2.03716	0.692234	1.33937	0.882686	1.84886	1.52295	1.60879	1.81947	7.57843	1.88878	2.00837
AT1G04120	5.86017	3.95252	5.87846	4.24843	3.93889	5.10738	5.44449	6.23582	5.54828	11.2284	5.72598	3.98028	5.41722	4.03086	7.99442	4.1714
AT1G04130	4.61021	10.109	3.63056	3.12535	2.70624	3.28439	4.1799	3.54964	3.47135	2.9178	2.71505	2.76594	2.89847	2.83706	2.94435	3.6493
AT1G04140	6.83932	8.45332	6.78301	5.0797	7.12539	6.07525	6.98852	6.81197	6.04533	6.19274	6.55587	6.41027	5.92442	7.11768	5.00233	5.03593
AT1G04160	6.85103	1.6116	0.841222	2.21574	1.57769	1.23673	1.655	3.6435	1.94938	1.91763	1.59282	1.67838	1.88834	1.79313	1.9574	2.07655
AT1G04170	6.73037	4.90797	6.3881	7.4457	8.85566	5.8521	6.33772	6.94931	5.92211	5.50181	6.27523	6.2522	5.62513	8.01573	4.9933	8.09865
AT1G04190	1.10064	9.12905	2.74484	2.36471	1.80213	2.40637	1.17125	1.6625	2.31333	2.0962	1.81491	1.88774	2.07032	1.98688	2.13149	2.23822
AT1G04200	4.21144	2.63159	3.12792	3.05223	10.1858	2.67028	2.78239	4.1233	3.35533	2.83446	4.6643	2.67393	2.81409	2.74925	2.86242	2.94823
AT1G04210	5.55239	3.0629	2.84663	3.43192	10.7369	3.76923	5.07698	5.24926	4.25074	3.23819	3.05296	3.09901	3.22035	4.225	3.26277	3.33877
AT1G04220	6.26048	3.69224	4.69669	3.9584	6.45217	4.46645	5.16493	5.24746	4.79284	3.81499	6.01168	3.71692	4.74416	7.18222	3.83276	3.88852
AT1G04230	4.96947	1.52414	0.635195	2.17587	1.48667	2.2386	1.5716	1.29941	2.31062	1.85764	3.90731	1.59759	1.82604	1.72289	1.90043	2.028
AT1G04240	2.43695	9.52358	2.50095	3.29576	10.5531	3.75009	3.7115	2.76622	3.37813	3.08091	2.87168	2.92413	4.60921	2.9975	3.10836	3.19287
AT1G04250	4.87714	3.36356	2.20048	2.40476	1.7693	2.43769	0.962495	1.60223	2.43061	2.10778	3.33645	1.86953	2.0786	4.75252	2.14739	2.26608
AT1G04260	3.62977	6.47024	3.29343	3.53274	9.93843	3.55797	2.86549	4.99607	3.13612	3.34911	4.54145	5.23996	3.33229	3.53609	3.3723	4.81851
AT1G04270	7.96347	8.69572	6.24355	5.18736	8.34585	6.72465	7.38165	7.33719	6.38323	5.08476	6.2299	9.371	5.599	5.78945	6.63218	5.73893
AT1G04280	3.6717	5.25239	3.20228	3.54991	6.84614	3.83548	2.94188	5.24897	3.93262	4.27832	3.2209	6.48282	3.36457	4.15486	5.35195	3.46787
AT1G04300	4.55824	9.79541	5.29584	4.12779	8.094	4.65098	6.71271	4.90404	4.7924	5.59042	4.77719	4.71666	3.96415	3.92207	3.99623	4.05465
AT1G04310	-0.608721	0.94718	-0.254537	1.71403	0.900752	0.294319	-0.399863	0.664173	0.998239	1.34861	0.921516	1.03738	1.31143	1.18886	1.3987	1.54622
AT1G04340	2.82433	2.2127	2.04474	2.70883	2.18655	3.03057	3.32968	2.0602	2.68962	2.45734	4.7954	2.90529	2.43329	8.21127	2.49019	2.58993
AT1G04350	4.24321	3.82188	5.38502	4.07676	7.04941	4.96748	5.39015	6.09528	4.69602	5.59939	3.81549	4.77868	5.23713	7.56016	3.95594	4.00947
AT1G04390	4.00668	2.27824	1.82507	2.72845	3.17427	1.9133	3.92019	2.14486	2.76335	2.49745	2.26543	9.38741	2.47565	2.40594	2.52732	2.61859
AT1G04400	4.88371	2.65848	2.40312	2.79922	2.29454	3.39266	4.15482	2.17287	3.86126	2.55597	2.30577	2.36999	4.24058	2.45807	6.16892	2.68418
AT1G04410	10.6866	12.2164	9.40865	8.78686	11.7697	9.23455	9.86943	10.6964	8.99085	10.7951	10.5339	11.4802	8.98108	10.6113	8.74918	9.83028
AT1G04420	6.40176	8.13786	5.4411	4.2869	8.45884	5.44605	3.97766	4.20147	4.98823	4.15086	6.23618	4.05922	5.36124	5.86808	5.43586	4.22036
AT1G04425	5.32519	5.06154	3.25515	2.40036	1.78895	1.71847	2.28188	1.63022	2.5868	2.11331	1.8033	1.88464	2.08523	1.9941	2.15148	2.26607
AT1G04430	6.16261	9.87133	5.41318	4.57563	8.24637	5.62407	6.56081	5.80501	5.4922	4.43873	6.43815	8.328	5.00574	4.38871	4.45559	4.89209
AT1G04440	5.17188	4.73181	4.54159	3.67957	6.90943	4.09772	4.26278	3.90211	4.58231	3.52328	3.84482	7.00886	3.92592	3.46457	3.54286	3.60388
AT1G04480	6.75254	4.35076	4.93718	4.53244	7.08219	5.43439	5.84432	5.42316	5.02757	7.34433	5.35349	7.23626	4.80545	6.83853	4.44287	4.48183
AT1G04510	7.05524	7.02128	5.65865	4.96731	7.00398	5.588	6.31436	7.34027	5.64877	4.87421	6.18749	7.65957	4.9936	8.13358	6.93318	4.92097
AT1G04520	3.56947	2.90927	3.92563	10.2218	2.8905	3.70103	4.18506	5.56878	3.37618	3.09236	2.89884	2.94714	3.0738	3.01496	5.20545	3.19669
AT1G04530	4.77069	5.39517	4.21585	7.13625	3.72911	4.87032	5.06815	5.72475	4.73208	5.5977	4.70336	3.76542	4.05606	7.5152	3.87999	3.93522
AT1G04540	-0.412003	1.0317	-0.0926653	1.7704	0.987462	1.28597	-0.224687	0.762906	-0.420432	1.41651	3.7174	1.11781	1.3807	1.26289	1.46482	1.60746
AT1G04550	6.26215	4.64124	3.69141	2.81004	2.30083	3.65715	3.2079	3.84746	3.43788	2.95957	2.31218	2.37709	2.5414	2.46605	2.59688	2.69413
AT1G04555	-0.611019	0.945467	-0.256641	1.71239	0.899031	0.883594	-0.40204	0.662399	0.358139	1.34695	0.919798	1.03568	1.30977	1.18719	1.39704	1.54458
AT1G04570	-0.589509	0.964702	0.356213	1.73216	0.91827	0.185876	-0.381119	0.681723	1.02733	1.36631	0.939035	1.05492	1.32911	1.20646	1.41644	1.56412
AT1G04580	0.636228	1.54004	2.45331	2.13373	1.50705	0.580736	0.73218	1.3444	1.37496	1.83945	1.52176	1.60511	1.81067	8.7965	1.87857	1.99604
AT1G04590	2.9943	1.25421	0.135277	2.00035	1.20981	2.22411	1.54116	0.984858	2.40664	1.64176	1.22966	1.34073	1.6056	1.48676	1.69058	1.83497
AT1G04620	4.11446	2.39372	3.50173	2.87279	5.69463	3.275	2.91731	5.09918	2.97568	2.6296	5.12696	2.44386	2.60638	2.53181	2.66134	2.75775
AT1G04630	4.61712	6.23843	2.49687	2.60036	2.05236	2.9253	4.75938	1.91614	2.48886	2.33906	2.06482	2.13586	2.31385	2.23252	2.37343	2.47733
AT1G04640	4.03558	2.41726	4.03076	2.90082	2.39181	3.60966	3.19739	4.32038	3.21715	2.65555	3.62538	5.99268	4.11958	2.55681	2.68758	2.78484
AT1G04650	2.01793	1.54922	2.80642	2.2343	1.50944	2.92396	2.57538	1.3098	2.85395	1.90127	1.52721	1.62707	1.86806	4.24196	1.94621	2.07987
AT1G04680	5.89463	9.2978	6.79038	5.27072	8.8929	6.13037	6.87806	6.87987	5.98524	8.07599	7.03732	8.89731	5.16358	7.1606	7.25937	5.22169
AT1G04690	3.33523	3.22934	4.63517	3.54091	6.41673	4.35372	4.5421	3.14629	4.4052	3.37568	4.46902	6.69967	5.66908	3.31322	3.39646	3.46107
AT1G04710	1.21732	3.12105	4.22918	2.5546	1.97617	2.35326	1.29675	3.72474	2.85785	5.51796	2.38833	2.06546	2.25425	4.63282	2.31704	2.42611
AT1G04730	-0.444551	1.06631	2.51892	1.82583	1.02065	-0.0458904	0.300065	0.78854	0.825388	1.4626	1.04107	1.85976	1.42579	1.30458	1.51225	1.65872
AT1G04750	5.19701	7.7359	4.88289	4.06646	9.59464	4.72479	5.35265	5.275	4.44596	5.4883	3.78044	5.84926	3.90293	3.86086	3.935	3.99338
AT1G04770	4.84224	2.47044	4.40148	2.94651	2.44583	4.45928	2.85767	3.72624	4.05719	2.7036	5.02122	5.07848	2.6805	2.60649	2.7352	2.83142
AT1G04780	6.16503	3.34926	4.90118	3.67483	9.95089	4.41684	4.70491	5.0044	4.19714	3.50198	3.34072	3.38039	4.6812	4.48518	3.52369	3.59125
AT1G04790	5.19518	2.31665	3.16355	2.82324	2.28992	3.20764	4.21838	2.16117	3.49406	2.56691	4.41091	2.36991	2.54233	4.63988	4.58185	2.70225
AT1G04800	4.33462	2.58586	3.53193	3.02895	2.5631	4.68851	5.18992	2.45421	3.27891	2.80196	2.57322	2.63141	4.05576	5.7094	5.13639	2.92111
AT1G04810	6.57269	5.80554	5.82371	4.69955	7.51044	5.36793	5.66187	6.16935	5.38931	5.4391	6.28016	4.54441	5.95477	7.17896	6.25191	4.65216
AT1G04820	8.75998	10.1369	7.53317	6.27005	9.97249	7.36385	8.39316	8.30753	7.30028	9.88251	8.27075	9.78563	7.24411	9.43745	9.59041	8.5493
AT1G04830	5.19418	1.81239	3.56819	2.40425	1.77932	2.24157	0.994278	4.75697	2.75151	2.11161	2.55426	1.87756	2.08291	1.98971	2.15059	2.26749
AT1G04850	6.88344	10.2325	6.02809	4.87995	8.80371	5.77046	5.83736	6.81604	5.70331	7.09666	6.70948	8.06137	5.52729	5.57765	4.76897	4.81789
AT1G04860	4.71085	9.75498	3.9139	3.76932	3.43696	4.20164	4.937	3.36809	3.90645	5.84322	4.2621	7.37615	4.98533	3.5368	3.6215	3.68749
AT1G04870	6.00228	4.76302	4.10787	3.50464	3.15613	3.80886	5.01507	4.26408	3.92903	3.329	3.16317	6.7429	4.33386	3.26219	3.35118	5.24308
AT1G04900	-0.448414	1.05844	-0.110166	1.81704	1.01283	0.413383	2.85465	0.780965	0.906546	1.45428	1.03322	1.14715	1.4175	1.29643	1.50386	1.65015
AT1G04910	1.12894	6.66555	2.56617	2.48624	1.90092	2.75394	3.33967	3.83016	3.20677	2.20939	1.91445	1.99137	2.18248	2.09542	2.24601	2.35632
AT1G04920	-0.016299	1.21746	1.79473	1.89734	1.17769	-0.408949	0.136206	3.40364	0.193001	1.568	1.19546	1.29519	1.53504	4.77559	1.61257	1.74489
AT1G04930	4.46309	1.33352	2.25658	2.03053	1.29267	0.87671	0.216512	2.90452	0.310453	1.69316	1.31092	1.41333	2.28567	1.54867	1.73883	1.87441
AT1G04945	-0.113605	1.23672	3.07001	1.95878	1.19398	1.66996	0.0540646	0.978003	1.14802	1.61089	3.83798	1.32007	1.57589	1.461	1.65816	1.79815
AT1G04950	2.95592	1.81429	1.06932	2.40623	1.78122	2.58254	2.37112	1.61778	3.23635	2.11355	1.79597	5.4834	3.88511	3.06567	2.15254	2.26945
AT1G04960	4.39055	1.53263	0.637226	2.18744	1.49495	2.17353	4.61901	1.30659	2.58499	1.86782	1.51177	1.60648	1.83608	1.73243	1.91082	2.03896
AT1G04970	1.40711	2.06873	3.07052	2.57737	2.04183	2.99952	1.46829	2.87021	3.39867	2.31988	2.0538	2.12227	2.29523	9.56324	2.35355	2.45571
AT1G04980	4.23427	1.50399	1.68536	2.1682	1.4668	2.52515	0.656755	2.6194	3.44877	1.84154	1.48338	1.57745	1.80923	1.70409	1.88537	2.01628
AT1G04985	4.67004	2.73821	2.76195	2.87571	2.39379	3.01826	5.61132	2.28078	3.03314	2.6411	2.40429	8.28673	2.61889	2.54784	2.6715	2.76428
AT1G04990	4.07086	1.64208	3.3909	2.2746	2.69806	1.74296	0.71459	1.4267	2.27487	4.9404	1.62214	1.71282	1.93379	1.83385	2.00603	2.13021
AT1G05000	-0.175882	1.20985	0.128171	1.93662	1.16674	1.23795	3.86826	2.8963	0.779624	1.58681	1.18601	1.29389	1.55158	1.4359	1.63438	1.77517
AT1G05010	5.21474	7.18057	4.63212	4.28605	7.4925	5.47595	4.35017	5.61009	5.21718	4.16056	5.92323	6.21927	4.71582	4.53795	5.91218	4.22452
AT1G05030	0.375105	1.49498	2.23028	2.16331	4.41902	1.48874	0.498579	2.60909	2.22126	1.83774	1.47363	1.57059	3.52796	1.69943	1.88162	3.03855
AT1G05055	3.1206	1.70407	2.1146	2.29668	1.67088	2.24966	0.879541	3.32732	2.17201	2.00397	1.68568	5.82598	1.97524	1.88188	2.043	2.15996
AT1G05060	0.122833	1.29889	2.56468	1.97794	4.89084	1.44146	0.256513	1.06086	1.39376	1.64849	1.27701	1.37628	1.61556	1.50779	1.69302	1.82534
AT1G05070	5.25493	3.19836	4.34097	3.52533	4.02829	3.94446	4.80165	5.47677	3.8399	3.35239	4.04329	3.22986	3.33659	5.49374	7.04986	3.44187
AT1G05090	1.64203	8.50073	3.04007	2.746	2.23304	2.90202	3.45569	3.00824	3.22782	2.49834	4.35333	2.30952	2.47471	2.39888	2.53062	2.62878
AT1G05100	-0.0429458	1.28827	2.13529	2.00157	1.24621	1.69715	0.125128	1.03395	1.40661	1.65725	3.74743	1.37034	3.50918	1.50927	1.70397	1.84244
AT1G05120	0.00661577	1.26596	0.274704	1.9554	1.22557	1.66006	4.87955	1.0222	1.94298	1.62165	1.24361	1.34488	1.58823	1.47874	1.66684	1.80096
AT1G05135	5.97314	8.52632	4.85892	4.02044	6.01399	4.53069	4.31077	5.26901	4.08004	3.8743	5.63769	3.77432	3.86123	7.03689	4.44279	3.94924
AT1G05140	3.62347	6.76701	4.23575	3.40171	3.03983	4.44731	4.76078	4.56752	3.97258	3.22011	4.27423	3.09011	3.20342	6.33241	3.24312	3.31432
AT1G05150	4.89942	2.85094	3.34413	3.23618	5.90897	3.88819	3.78078	4.25948	3.46496	3.0358	2.84034	2.88935	3.01715	6.09956	3.06143	5.44183
AT1G05160	-0.363879	1.08147	-0.0418277	1.82107	1.03725	0.69621	-0.174489	0.812919	1.78981	1.46644	1.05702	1.16756	1.43059	3.69077	1.51481	1.65771
AT1G05170	4.84488	2.37001	4.30816	2.8716	2.34363	3.96111	4.1236	5.11897	3.2222	2.61744	2.35537	2.42261	4.12389	3.99861	2.65069	2.75156
AT1G05180	2.96293	2.08989	3.47939	2.61138	7.21828	2.66403	1.4506	1.92591	3.18506	2.34897	2.07438	4.93168	2.32368	2.24218	2.38344	2.48775
AT1G05190	8.63985	9.68012	7.27729	5.76289	9.14349	7.61707	8.25907	8.19274	6.97514	5.87911	8.02568	9.01242	6.91534	7.65817	5.69009	7.75967
AT1G05200	5.33973	9.19108	3.83398	3.42669	6.42449	3.70994	3.43379	2.97064	4.00465	3.23833	5.19358	3.10351	3.22102	3.16629	3.26219	3.33604
AT1G05205	0.556898	1.53692	1.85924	2.14961	6.89629	1.98116	0.665529	3.35454	0.921498	1.84789	1.51779	1.6049	1.81819	1.72155	1.88821	2.00887
AT1G05210	1.29731	1.88787	2.87049	2.33062	7.64626	1.77727	1.3525	1.74911	1.57371	2.4954	1.87473	1.93496	2.08629	2.01708	2.13705	2.22565
AT1G05230	1.34799	1.99885	2.11124	2.50123	3.01178	2.2705	1.40807	1.84413	2.74315	2.24667	3.18961	2.05164	2.22232	9.22283	2.27993	2.38089
AT1G05260	-0.120445	1.10801	0.140115	1.7825	1.0685	0.0861943	0.0316944	0.869608	0.859774	1.45603	1.08615	1.18522	1.42332	5.15538	1.50024	1.63144
AT1G05270	1.74826	2.32342	3.79905	2.79413	2.29904	3.03603	3.15133	4.35589	3.22395	2.55374	2.30988	9.23439	2.53093	2.45787	2.58495	2.68008
AT1G05300	-0.061345	1.26899	0.219858	1.9868	1.2266	1.76743	1.70176	3.78851	1.16229	1.6406	1.24554	1.3517	3.2934	1.49164	1.68761	1.82687
AT1G05310	2.57054	1.36239	2.04869	2.06394	1.32128	0.453598	0.253832	2.76199	0.624336	1.72441	1.33965	2.74285	1.6904	4.06582	1.77039	1.90684
AT1G05320	-0.227067	1.13198	1.19522	1.84749	1.08956	1.25633	-0.0531054	0.875013	0.369817	1.50305	1.10852	1.2147	1.46837	4.40588	1.54989	1.68852
AT1G05340	1.1608	1.85751	1.27778	8.999	1.82975	1.86706	1.22697	3.81732	2.89314	2.11544	1.84211	1.91268	2.09022	2.00897	2.14987	2.25416
AT1G05350	1.26416	2.02145	4.14345	2.57555	2.389	2.95106	4.18615	1.84427	3.11331	4.89975	4.96173	2.08119	2.27183	2.1849	2.33532	2.44562
AT1G05360	-0.0491154	1.25071	0.222541	1.95964	1.20893	1.23451	0.108641	3.89493	1.85618	1.61743	3.60086	1.33227	1.58306	1.47034	1.66386	1.80149
AT1G05380	3.70808	6.87226	4.4843	4.19504	10.0084	4.6023	5.6132	3.9791	4.6033	4.04296	4.84096	4.50681	5.46507	6.87478	8.31799	4.12102
AT1G05385	2.65011	1.75037	3.23439	2.39922	1.71332	3.10414	2.60469	4.10285	1.85479	2.08146	3.22576	1.8231	3.82536	1.94743	2.1241	2.25137
AT1G05410	3.13307	1.4976	0.556333	2.17194	3.62913	2.35861	0.45349	4.38672	2.29715	1.84385	1.47598	1.57411	1.81116	1.70429	1.8881	2.01974
AT1G05420	0.486784	1.52896	2.11103	2.15708	5.09258	1.18566	0.606044	1.31482	1.1626	1.84923	3.92932	1.59926	3.89879	1.71951	1.89052	2.0138
AT1G05430	5.53421	1.45318	1.80089	2.0895	1.41673	2.48708	0.504575	1.23487	1.85454	1.7783	1.433	1.52468	1.74745	1.64679	1.8201	1.9448
AT1G05440	0.795551	1.50137	0.921079	1.98519	1.47475	0.982628	0.86703	1.34409	1.38357	6.82266	1.48661	1.55399	1.72101	1.645	1.77639	1.8724
AT1G05460	0.676356	1.72992	3.67325	2.36829	1.69357	2.36238	2.33587	3.43651	2.66482	2.05527	4.08907	4.22562	2.02432	1.92346	2.09723	2.22256
AT1G05470	3.663	2.06408	1.5801	2.53114	2.03988	1.74281	1.54036	1.92363	1.70858	8.84946	2.05065	4.61941	2.26998	2.19751	2.32357	2.41794
AT1G05500	4.97236	3.95684	3.76439	4.21122	7.47864	4.69038	4.87943	5.0163	4.76907	7.24469	5.72124	4.28058	4.06132	7.57636	7.77759	4.144
AT1G05520	5.19042	2.83338	4.37216	3.22384	8.39618	3.94292	3.45615	5.07435	4.0728	3.02049	2.82267	2.87222	3.55072	2.94159	3.04647	3.12646
AT1G05540	4.44443	1.71835	3.0364	2.3546	1.6823	1.97353	4.23275	1.50356	2.40247	2.0422	3.71514	1.78926	2.01134	1.91081	2.08405	2.20912
AT1G05550	-0.613301	0.940722	-0.259141	1.70632	0.894369	1.40922	-0.404364	0.658174	-0.299549	1.3415	0.915099	1.03078	1.30438	1.18201	1.3915	1.53879
AT1G05560	-0.476623	1.0497	0.834284	1.81317	1.00372	0.935618	-0.273334	2.22852	0.863872	1.44834	1.02428	1.13909	1.41133	1.28945	1.49823	1.64539
AT1G05570	4.79208	6.59883	4.52453	4.00311	5.29441	4.64084	3.50004	6.13929	4.96013	5.56146	3.72079	3.75336	5.22554	4.29918	8.99105	3.93094
AT1G05590	4.63431	8.72663	4.43104	3.47834	3.11578	3.8853	3.86157	4.69033	3.59442	4.81587	4.8949	3.16591	3.7665	4.12201	3.31897	3.39044
AT1G05600	-0.50569	1.03471	0.821881	1.80178	0.988453	1.35127	-0.299879	0.753052	1.49546	1.4355	1.00914	1.12463	1.39832	1.27582	1.48562	1.6334
AT1G05620	3.81303	1.42732	2.09248	2.12849	1.38629	2.34219	0.309078	1.17973	2.28913	1.78886	1.40462	3.69666	1.75488	1.64355	1.83482	1.97127
AT1G05630	2.83627	3.80578	4.41105	3.79295	7.23995	3.83205	2.8587	4.33931	3.99335	3.30072	5.39629	6.64256	4.57781	3.23522	3.32251	3.39023
AT1G05670	-0.647572	0.910063	-0.291985	1.67478	0.863702	-0.806924	-0.437747	0.627365	1.01463	1.31063	0.884437	1.00011	1.27356	1.15129	1.36057	1.50762
AT1G05675	-0.575588	0.976222	-0.22252	1.74337	0.929837	0.897859	-0.367341	0.693579	1.24607	1.37755	0.950581	1.06636	1.34037	1.21779	1.42767	1.57532
AT1G05680	-0.378157	1.118	2.70583	1.87565	1.07257	1.66685	-0.180619	0.841795	1.61459	1.51287	1.09288	1.20641	1.47614	1.35529	1.5624	1.70864
AT1G05690	-0.544988	0.999957	-0.194148	1.7664	0.953674	1.57481	-0.33811	0.71803	1.2552	1.40068	0.974371	1.08991	1.36353	1.2411	1.45076	1.59834
AT1G05710	4.38674	4.93232	0.516852	2.05478	1.36852	0.975944	0.421525	1.18161	1.55506	1.73823	1.38521	1.47914	1.70677	1.60403	1.78083	1.90776
AT1G05720	5.40256	8.46743	3.63475	2.92523	2.45493	2.70311	1.99529	3.84511	2.49226	2.69555	2.46511	4.66855	2.67388	2.60461	2.72525	2.81599
AT1G05750	5.06365	1.34874	0.414923	2.01568	1.31003	0.701289	3.29958	1.11587	0.922423	1.69144	1.32732	1.4245	1.65911	1.55336	1.73519	1.86533
AT1G05785	-0.571078	0.98213	-0.218172	1.75039	0.93568	0.725227	0.617313	0.699088	0.608286	1.38403	0.956453	1.07239	1.34679	1.22404	1.43422	1.58209
AT1G05790	0.22609	1.37807	0.463346	2.03746	1.33992	1.99727	0.364033	3.00154	1.82144	1.71641	1.89667	5.13536	1.68444	1.57995	1.75968	1.88849
AT1G05805	3.42401	4.89312	3.68808	3.41969	5.20609	3.21143	4.38843	5.39433	3.44823	3.22453	3.03761	10.8903	3.20654	3.14958	3.2493	3.32589
AT1G05810	-0.407551	1.05762	-0.0819017	1.80382	1.01289	1.57812	-0.216348	3.42414	0.0827859	1.44648	1.03289	1.14467	1.41031	1.29128	1.49527	1.63931
AT1G05820	2.74835	1.00542	-0.170643	1.7645	0.959675	-0.259542	-0.311477	0.72693	-0.0366596	1.40194	0.980131	1.09437	1.36515	1.24394	1.45155	1.59781
AT1G05830	0.616243	1.59189	1.75734	2.20033	5.91696	1.60032	2.01324	1.38715	2.76266	1.90084	1.57287	1.65945	3.26893	1.77535	1.94087	2.06066
AT1G05835	0.367031	1.51237	1.50651	2.17348	1.99472	3.20761	2.36745	1.28336	2.69183	1.85116	4.92922	1.58709	1.81911	1.71441	1.89456	2.02382
AT1G05840	4.25964	1.38354	2.39975	2.08894	1.34215	2.38156	0.248885	1.13365	2.72163	1.74764	1.36064	1.46437	1.71345	1.6014	1.79386	1.93103
AT1G05850	9.6578	11.9714	8.657	6.89418	10.1754	8.61515	9.41452	9.58627	8.33299	10.1184	9.46504	10.8776	8.68247	9.46976	9.45818	8.17028
AT1G05860	0.374423	1.44923	0.589996	2.08601	1.41275	1.80902	0.499273	4.15275	1.75204	1.77462	1.42903	1.5208	2.69417	1.64302	1.81645	5.14816
AT1G05870	5.19294	2.08334	4.01212	2.635	2.05338	3.02392	4.83616	3.4447	3.78841	2.35915	2.46099	2.14272	2.33238	2.24587	2.3956	2.50548
AT1G05880	-0.686829	0.87091	-0.33061	1.63298	0.824644	-1.73862	-0.476577	0.588693	0.802498	1.27036	0.845337	0.960757	1.23341	1.11153	1.32012	1.46659
AT1G05890	2.50498	9.54832	3.54328	3.34327	2.91796	3.7542	3.29927	3.39182	4.46516	3.13188	2.92683	10.5292	3.11227	3.05003	3.15885	3.24196
AT1G05900	5.63786	6.29424	3.95456	3.89659	5.68047	3.7452	4.30653	5.03984	4.25115	3.75187	3.62217	6.04445	3.73897	6.34768	6.31612	3.82599
AT1G05910	6.26206	9.92765	4.61151	4.16834	7.7028	4.38164	4.32349	3.81358	4.60996	4.01645	3.87864	7.23578	4.00284	5.43082	4.03532	6.97306
AT1G05940	7.21133	8.46898	5.48535	4.31676	7.20051	4.88334	5.73343	4.13222	4.87187	4.18519	5.98447	4.09667	4.17355	5.46695	4.20137	6.47894
AT1G05950	-0.338982	1.1003	3.80315	1.83896	1.05618	-0.0637836	-0.150792	0.83242	1.57206	1.48461	1.0759	1.18621	1.44881	1.33107	1.53293	1.67569
AT1G05960	3.06086	5.94444	3.75158	3.38308	3.01735	4.03608	3.34984	5.1724	4.14386	3.19975	4.66396	6.90971	4.8177	3.12951	3.22299	3.2949
AT1G05970	3.84032	1.21564	1.84167	1.9515	1.1719	1.47883	-0.0148157	0.950412	0.91199	1.59767	1.19145	1.30089	1.562	1.44482	1.64582	1.78827
AT1G06000	5.70393	3.71197	4.75184	3.98029	7.46625	5.17438	4.1985	5.45582	4.51645	3.83579	4.62548	5.09322	3.82286	7.49667	4.07471	4.75366
AT1G06010	1.19259	1.8496	1.51969	2.35358	1.82296	1.87219	1.25368	3.71403	1.61518	2.09834	1.83482	9.02929	2.07391	1.9954	2.13169	2.23294
AT1G06040	8.76189	10.1979	8.32065	6.25949	10.2118	8.04563	8.63797	9.0295	7.82952	8.72548	8.30872	10.0597	8.2347	9.33767	8.36174	6.22321
AT1G06050	1.11966	1.87241	1.24885	2.41824	5.64396	1.56806	1.19293	1.69969	2.12706	2.14409	1.8561	1.93075	2.11763	9.03136	2.18015	2.28917
AT1G06060	0.253572	4.99676	0.488874	2.05695	1.36097	2.16491	0.390329	1.17058	2.48989	1.73645	1.37795	1.47347	1.70455	3.61548	1.77963	1.9082
AT1G06070	3.8364	2.19828	1.79388	2.64725	5.78033	2.84104	2.97637	2.07152	2.52327	5.96023	2.18591	2.24315	2.39272	2.32338	2.44445	2.53629
AT1G06080	-0.67739	0.882932	-0.320674	1.64664	0.836577	-1.02721	-0.46686	0.600184	0.431795	1.2832	0.857309	0.972955	1.24617	1.12403	1.33307	1.47986
AT1G06110	5.72527	3.53299	4.64811	3.83626	9.88904	4.34781	3.8963	5.68784	4.47142	5.11575	5.46501	3.56162	3.65962	5.28942	3.69448	3.75767
AT1G06130	2.64612	8.95651	3.64837	3.37999	2.99961	4.00669	5.12974	4.59769	4.22157	3.18952	3.58821	4.65891	3.68299	3.11646	3.21368	4.60325
AT1G06150	-0.547973	1.00086	0.797318	1.76894	0.954463	0.97753	-0.340883	0.718212	0.885768	1.4025	0.975212	1.09103	1.36527	1.24256	1.45268	1.60056
AT1G06180	4.5028	2.1507	1.69555	2.59859	2.12767	2.58341	1.65882	2.52689	2.5923	8.60541	2.13792	2.19674	2.72865	2.278	2.39878	2.48949
AT1G06190	7.04186	6.471	4.45749	4.0494	3.78224	4.95445	5.30623	5.44386	4.63482	6.90322	4.94435	3.81728	4.26271	5.96579	3.92825	3.98193
AT1G06200	2.07728	2.60201	3.69766	3.04984	3.10604	4.17578	4.60299	5.25817	3.6729	2.82041	5.01192	2.648	4.78335	2.72927	2.85013	5.16553
AT1G06210	4.57154	6.42475	4.23313	3.01556	2.5686	3.30393	5.21028	2.4655	3.32472	2.79675	4.90531	2.63358	2.77615	2.71036	2.825	2.9114
AT1G06220	6.27938	7.25447	5.36346	4.58938	9.07795	5.17773	6.34699	5.60517	5.2486	7.11926	6.3091	6.69565	4.99026	4.42462	4.48305	4.52987
AT1G06230	7.14749	4.22353	5.59631	4.44253	5.48193	5.15095	5.81873	6.20374	5.10341	7.89344	5.83302	7.27476	5.53573	4.27952	4.51628	4.38365
AT1G06240	1.8471	1.7447	2.98665	2.37394	1.70898	2.93329	3.04437	1.53139	2.62832	2.06492	1.72492	4.81858	4.05011	1.93506	2.1063	2.22997
AT1G06270	-0.307673	1.13123	1.19493	1.87123	1.08707	0.991582	-0.11976	3.73205	1.08443	1.5161	1.10681	1.21724	1.48023	1.3623	1.5645	1.70757
AT1G06290	4.97543	7.77925	4.65693	4.36282	5.94216	5.00829	5.19447	5.96746	4.84589	5.65575	5.60187	7.54956	4.22778	6.85307	4.25391	4.30193
AT1G06350	-0.339789	1.03191	-0.0378627	1.74653	0.989403	0.211374	4.45069	0.774174	-1.36284	1.40308	1.0084	1.11475	1.36844	1.25461	1.44984	1.58815
AT1G06360	4.0115	1.82671	3.85471	2.44989	1.79153	3.24544	3.79922	1.61715	2.7265	2.14321	4.26187	1.89592	2.113	2.01466	2.18422	2.30689
AT1G06380	-0.200646	1.18346	0.103305	1.90851	4.00351	1.97568	-0.022249	0.92273	1.27442	1.55961	2.2145	1.26734	1.52446	1.40904	1.60706	1.7475
AT1G06390	3.45097	7.1068	5.10176	3.98289	9.04122	4.53136	5.64023	5.41398	4.61722	3.83208	3.86574	3.72846	4.60073	5.96158	4.8646	3.9095
AT1G06400	5.82026	3.87793	4.79075	4.14109	6.52751	4.663	5.59843	6.33979	4.28317	9.06625	5.26031	3.90219	3.98625	3.94666	6.98891	4.07172
AT1G06410	5.61515	4.00009	4.89382	3.96144	4.65239	5.09136	5.79765	6.37298	5.04883	3.81825	4.78118	7.42077	5.03837	3.76542	3.836	3.89167
AT1G06420	0.389633	1.30686	0.561554	1.90235	1.27368	0.344909	0.48828	1.10988	-0.240758	1.60754	1.28848	1.37227	1.57866	8.30546	1.64677	1.76449
AT1G06430	9.21201	11.5222	8.71973	8.01441	10.0184	7.98489	8.64971	9.07492	7.8753	9.30593	8.72233	9.74912	8.20681	10.2679	9.00311	9.24197
AT1G06450	1.33427	2.02126	1.44826	2.54147	9.20908	2.54362	1.39865	1.85962	1.80359	2.27865	2.89027	5.55826	2.25343	2.17229	2.31307	2.4174
AT1G06460	7.13648	11.4454	5.76335	4.33081	8.52069	5.30509	5.98614	6.2848	5.06281	4.16895	6.54199	4.05671	4.69583	4.10856	4.18915	4.25224
AT1G06470	5.00715	1.5184	2.43268	2.17583	1.48052	2.41168	0.519222	1.29107	2.76496	1.85511	1.49743	1.59262	1.82324	1.71915	1.89828	3.03535
AT1G06490	-0.272825	1.10916	0.0311328	1.83041	1.06629	0.177997	-0.094405	4.26832	1.74511	1.4836	1.08545	1.1927	1.44864	1.33378	1.5308	1.67044
AT1G06500	-0.545638	1.00068	-0.194989	1.76797	0.954342	0.977441	1.40242	0.718389	0.131708	1.40188	0.975066	1.09075	1.36468	1.24211	1.45201	1.59974
AT1G06515	0.317498	1.45246	4.39285	2.10855	1.41461	2.05485	4.7282	1.22526	1.09568	1.78866	1.43151	1.5266	1.75686	1.65295	1.83173	1.96002
AT1G06510	4.17284	1.51758	2.77359	2.19412	1.47843	2.5629	0.4978	3.96269	1.947	1.86488	1.49591	1.59427	1.83208	1.72485	1.90928	2.04139
AT1G06520	1.42055	15.4076	1.54221	2.70586	2.12384	1.59392	1.48925	1.98112	2.06062	2.42694	3.24539	2.21177	2.40015	2.31392	2.46349	2.57425
AT1G06530	4.80434	2.08962	1.68887	2.64032	2.05954	4.09668	4.82101	4.6415	3.27302	2.36537	2.07295	2.14915	3.34732	2.68037	2.40172	2.51125
AT1G06550	4.38633	9.76898	3.17562	3.75202	5.1738	3.77053	4.14319	4.14985	4.3081	3.58351	5.07674	5.8244	3.56823	6.78409	3.60463	3.67043
AT1G06560	0.269854	1.4342	1.7978	2.09914	1.39572	1.0434	3.69709	1.2029	1.75996	1.77543	2.32199	1.50955	1.7432	1.63783	1.81907	4.83248
AT1G06570	6.89412	5.28864	6.37962	4.7711	7.48354	5.85212	6.07015	5.91223	5.57066	6.8565	6.4274	5.17909	6.36661	5.26476	5.74502	4.72513
AT1G06590	3.1887	1.89637	1.27284	2.43894	1.86706	1.42072	3.1935	1.72412	2.58597	2.16673	1.88012	8.85173	2.14043	2.05553	2.20258	2.31086
AT1G06620	0.17574	3.70495	3.52121	2.13568	1.95484	2.84718	0.331669	1.72257	2.99227	1.79789	1.41627	1.5184	1.76411	1.6535	1.84358	1.97926
AT1G06630	-0.480787	1.04172	-0.136773	1.80354	0.995852	0.812378	-0.278086	2.22164	1.71929	1.4395	1.01636	1.13092	1.40257	1.28095	1.48928	1.63612
AT1G06640	4.15453	2.86717	4.02393	3.25156	8.58778	4.46805	3.16925	2.75935	3.57367	3.05096	5.98277	2.90524	4.58012	2.97335	3.07654	3.15539
AT1G06645	3.51399	2.74849	2.50277	3.15432	3.20623	3.24274	5.42593	4.18884	3.3599	10.3889	3.99179	2.78901	2.92372	2.86129	2.97035	3.05337
AT1G06650	4.70244	5.71942	5.53546	3.91383	5.22964	4.80008	4.3019	3.71267	4.79906	5.65243	3.63521	3.66738	4.41198	6.6572	6.37291	3.84266
AT1G06670	3.41256	5.74922	4.78341	3.73072	5.35334	4.30422	4.75499	5.73541	4.59031	3.57223	5.34531	6.03813	4.13813	4.49551	3.59191	3.6536
AT1G06680	12.6818	14.3393	11.7486	11.3684	14.1509	11.3294	12.3643	12.5741	10.6314	12.8503	12.3347	13.4895	11.4026	13.6519	12.3043	11.3352
AT1G06690	6.1506	8.90856	5.49807	4.75859	6.47691	4.93916	5.77627	4.75796	5.50972	6.20449	5.64702	7.86015	5.22245	7.10482	6.28243	6.02976
AT1G06700	5.47277	3.27765	4.77905	3.60315	3.26227	4.58003	5.00528	4.8693	4.46112	3.43053	3.90888	8.68177	5.04262	3.36529	3.45224	3.51973
AT1G06710	-0.63546	0.92353	-0.280039	1.68977	0.877091	0.582775	-0.425824	0.640378	0.012635	1.32483	0.89786	1.01374	1.28769	1.16519	1.37488	1.52223
AT1G06720	-0.392536	1.11486	1.63178	1.87591	1.06918	1.60346	-0.19303	0.837089	2.02505	1.51165	1.76697	1.20373	1.47476	1.35335	1.5614	1.70825
AT1G06730	3.08536	1.80404	1.02414	2.41224	1.76983	2.93448	2.37385	4.15429	2.38676	2.11238	1.78509	1.87137	3.77471	4.97468	2.15241	2.27228
AT1G06740.1	0.798152	1.6724	0.959035	2.25086	6.01909	1.13939	0.890213	1.48222	1.22044	1.96394	4.13286	1.73571	1.93589	1.84492	2.00207	5.59167
AT1G06760	8.11842	8.65951	6.76355	5.33253	8.90151	6.54784	5.75866	7.8315	6.178	8.1974	6.80141	6.95117	6.44377	5.20779	8.25376	5.28646
AT1G06770	0.217422	1.33674	0.445861	1.9847	5.32349	1.22179	0.350057	3.38855	1.28551	1.66881	1.31605	1.40997	1.63739	1.53477	1.71135	1.83804
AT1G06780	3.95804	4.33036	3.27363	2.86142	5.98652	3.00393	1.88386	3.09962	3.14076	2.62683	2.38793	5.79929	2.60452	2.53302	2.65733	2.75023
AT1G06790	-0.299971	1.12584	0.0162456	1.8614	1.08198	1.23762	-0.114116	0.859683	2.12471	1.50824	1.10158	3.7799	1.47258	1.35538	1.55636	1.69861
AT1G06800	-0.346293	1.11867	-0.0196064	1.86659	1.07392	2.29627	-0.154207	0.846847	2.0721	1.50807	1.09393	1.20577	3.01804	1.35257	1.55698	1.70146
AT1G06820	0.631621	5.39227	1.80318	2.26691	1.61016	2.25305	2.56822	3.44187	3.00044	1.96162	1.62589	1.71469	1.93149	1.83336	2.00249	2.12467
AT1G06830	1.49552	1.02269	0.812988	1.79039	0.976362	0.635691	-0.314756	0.740559	-0.152636	1.42393	0.997077	1.11273	1.38672	1.2641	1.47409	1.62195
AT1G06840	0.0557025	1.37623	3.76998	2.08953	1.33429	1.91482	3.3911	1.67446	2.31507	1.74478	1.35303	1.45813	1.71021	1.59686	1.79151	1.9301
AT1G06850	-0.309807	1.12858	0.00974216	1.8683	1.08443	0.854201	3.80466	0.86057	1.27607	1.5133	1.10416	1.21456	1.47745	1.35956	1.56169	1.7047
AT1G06870	3.79686	1.54514	3.41771	2.24025	1.50468	2.76237	2.6568	2.17562	2.35756	1.90275	1.52275	1.62428	1.86906	1.75879	1.94834	2.08384
AT1G06890	4.41356	10.3523	4.50073	3.6378	3.28694	4.02778	4.555	4.45103	4.36898	3.46037	3.29399	5.68283	3.44419	3.39319	5.77119	3.55211
AT1G06900	6.50137	3.47392	4.34611	3.76554	5.50717	4.12415	4.63547	4.49816	4.41057	3.60964	3.4664	4.39752	3.59558	6.43548	7.24466	3.6899
AT1G06910	4.6561	1.19601	0.162788	1.90121	1.15441	0.835114	0.0445489	0.94441	1.48941	1.56092	1.173	1.27719	1.52674	1.41459	1.60711	1.74398
AT1G06950	7.03092	4.35076	5.61817	4.55477	6.04327	5.41829	5.67584	5.89141	5.45748	6.48846	5.06869	7.34241	5.50182	7.62257	4.45617	4.49947
AT1G06960	2.60867	1.59866	3.2893	2.25676	4.77595	1.57293	1.63172	1.3716	2.16525	1.93547	3.13231	1.67286	1.90356	1.7994	1.97868	2.10748
AT1G07000	0.164192	1.41857	3.74196	2.11291	1.378	3.3843	0.733568	1.17396	3.60039	1.77632	1.39612	1.49786	2.76691	1.63246	1.82184	1.95704
AT1G07010	6.93139	9.77155	6.21372	5.49418	8.91564	6.06871	6.65827	6.64459	6.32035	8.99084	6.53521	8.70334	6.38548	6.57023	6.83843	5.29605
AT1G07020	1.23857	8.47097	2.65583	2.50285	1.94065	1.99115	1.30919	3.10242	2.21752	2.23471	4.44337	2.02629	2.20885	2.12543	2.26997	2.37658
AT1G07030	3.95422	2.16834	3.84938	2.68192	6.44316	3.27566	3.54287	2.95812	3.01854	2.42336	2.15309	2.22297	2.39846	2.31822	2.45732	2.56008
AT1G07040	4.26596	3.1902	4.62208	3.52542	8.08692	4.17362	5.35824	5.26277	4.09115	3.34825	4.14467	5.3195	3.33205	3.28095	3.37059	3.43995
AT1G07070	2.95281	1.55905	0.760811	2.17197	5.95456	1.93863	0.679473	1.35221	1.47984	1.87056	1.53985	2.12467	3.02609	1.74411	1.91088	2.03147
AT1G07080	7.29746	8.24731	6.91131	5.57294	8.62432	6.75863	7.09227	8.10861	6.46848	8.82971	7.49565	8.00339	6.24143	7.7771	6.62086	5.53324
AT1G07090	1.30864	1.58124	2.23456	2.18303	1.54732	1.80289	1.03801	1.37916	1.43239	1.88663	1.56246	1.64798	1.85745	1.76253	5.28887	4.98861
AT1G07110	6.90771	8.58857	5.55794	5.02537	7.13707	5.88235	7.17798	5.87711	5.95665	6.44844	5.58953	6.0778	6.13696	7.29071	7.03603	4.97977
AT1G07135	-0.10686	1.28518	2.56466	2.01732	1.24179	1.44685	0.0718762	2.94785	2.42459	1.66473	2.86594	1.36977	1.62924	1.51273	1.71265	1.85454
AT1G07140	5.51435	8.46775	5.94348	4.55274	4.33256	5.87293	5.88731	6.3332	5.43272	4.43697	5.97528	6.4192	5.27196	5.56295	4.45107	7.02725
AT1G07170	-0.471144	1.06282	1.15026	1.82998	1.01661	1.05095	1.61274	0.781553	0.411771	1.46343	1.03727	1.15266	1.42624	1.30377	1.51356	1.66141
AT1G07180	7.9453	7.693	5.82954	5.68665	8.51588	6.40321	7.51177	7.08971	6.55689	6.66913	6.69891	7.39365	7.02585	8.02391	7.02458	6.80204
AT1G07200	1.99537	5.66444	1.06164	2.38252	1.76323	2.93631	3.83486	3.16698	2.86803	2.09227	1.77782	1.86044	2.06383	1.97149	2.13091	2.24683
AT1G07210	1.65967	5.92027	2.27681	2.4723	1.88763	2.90073	3.78489	4.3346	2.29685	2.19613	1.90119	1.97819	2.16925	2.08226	2.2327	2.34278
AT1G07220	2.75309	9.41448	3.64717	3.46989	3.09538	3.77341	4.20434	4.63063	3.77474	3.28175	3.10301	3.14732	3.26448	6.90479	6.26796	3.3793
AT1G07230	3.58403	7.74219	4.44726	4.03203	5.56764	4.66453	5.16767	6.37744	4.67694	3.89019	5.56156	6.99026	3.87753	5.38944	3.90775	3.96288
AT1G07240	1.62953	2.24155	2.21498	2.72764	3.79622	3.04695	1.68455	4.11953	2.61401	2.48048	2.22744	2.29227	2.45692	4.65603	2.51268	8.66003
AT1G07250	6.8983	7.98834	6.79935	4.72797	4.52569	6.08863	4.74885	7.40786	5.47848	4.62059	7.44594	5.48837	6.76262	7.19908	4.63356	4.67489
AT1G07260	0.31076	1.32429	0.508043	1.94925	1.28891	-0.0486449	1.69095	1.11315	-0.187611	1.64204	1.30469	1.39385	1.61174	8.25019	1.68315	1.80607
AT1G07280	6.10797	10.6205	4.49764	3.94364	6.5411	4.78285	4.62862	5.48221	4.8691	3.78247	3.6345	3.67065	4.18427	3.72231	5.37585	3.86541
AT1G07300	-0.680251	0.877734	-0.324066	1.64035	0.831446	-1.55565	-0.470027	0.595395	0.817845	1.27743	0.852149	0.967629	1.24045	1.11849	1.32723	1.47381
AT1G07310	4.73752	4.07241	4.47991	4.2806	6.49503	5.0262	5.9322	5.88256	4.56147	5.47818	6.0776	7.06441	4.15526	6.17399	5.7395	4.22355
AT1G07320	8.91879	10.8999	7.22817	6.01565	9.97644	7.83736	7.5549	8.05644	7.08393	5.9879	8.74954	10.6864	7.26296	8.57455	7.13238	7.69867
AT1G07350	5.97786	9.38943	5.66967	4.49263	6.75807	5.37689	4.93594	5.04609	5.29552	4.82967	5.52454	8.46723	5.58281	6.19508	4.37691	4.42803
AT1G07360	6.4366	7.32428	6.11748	4.93703	8.76531	5.69845	6.91143	6.8089	5.47363	6.88454	6.64395	9.54489	4.80896	7.29639	4.83361	5.05908
AT1G07370	3.0855	1.85467	3.5034	2.44746	1.82342	3.0915	3.45366	4.62032	2.90485	2.14856	2.59473	1.91709	2.11969	2.02677	2.18794	2.30698
AT1G07380	4.25964	2.61107	3.05167	3.03622	5.60737	3.19058	4.00447	3.24801	3.08392	2.81723	2.59909	2.6543	2.79663	4.40478	7.03074	2.9319
AT1G07390	6.06062	2.28193	3.16341	2.7709	3.72013	2.90835	2.70092	2.13103	2.95962	2.5234	5.09796	2.33339	2.49969	4.35749	2.55577	2.65398
AT1G07400	5.03392	1.59836	2.28342	2.24034	1.56164	3.27678	0.644197	3.45315	1.31624	1.92615	1.57803	1.67041	2.82171	1.79352	1.96833	2.0942
AT1G07420	3.80526	6.18821	2.91346	3.21777	6.20858	3.51838	4.91271	3.84169	3.65501	3.03077	2.85037	2.89538	3.01347	4.27657	3.05459	3.12806
AT1G07430	-0.230468	1.18188	3.71554	1.91908	1.13799	1.58356	-0.050457	0.915687	2.10765	1.56486	1.15761	1.26738	1.52913	1.4117	1.61309	1.75574
AT1G07440	4.09196	1.41343	3.02244	2.12364	1.37174	1.95637	1.93265	1.16167	1.89586	1.78008	1.39037	1.49485	1.74566	1.63284	1.82662	1.9647
AT1G07470	3.97778	3.44029	4.52292	3.76669	9.75626	4.22644	5.28823	3.35372	4.19338	7.83582	3.79885	7.12561	3.57751	3.5279	3.61504	3.6828
AT1G07480	3.13963	3.33158	4.72967	3.6637	9.7601	4.05122	5.27107	3.99771	4.11327	3.48764	3.32285	6.74192	3.4716	6.66957	3.50978	3.57863
AT1G07500	-0.456049	1.0597	2.51939	1.8204	1.01395	1.61847	-0.254657	0.781299	0.227842	1.4567	1.0344	1.14869	1.41983	1.29842	1.50642	1.6531
AT1G07510	2.22808	5.80286	4.87619	3.12088	2.68257	4.26074	4.29251	5.2086	3.90362	2.90571	5.53174	2.74598	3.21668	2.82105	2.93343	3.01833
AT1G07520	0.211114	1.35092	0.445155	2.00569	1.31307	1.57939	0.347125	3.41518	1.93346	1.68677	1.32997	1.42504	1.65502	1.55128	5.16929	1.85769
AT1G07530	5.45719	3.08281	3.37958	3.43985	4.63097	3.86173	4.33043	4.24833	3.73884	9.73633	3.07325	3.11757	3.2347	3.18014	3.27575	5.41969
AT1G07570	1.16158	5.01669	2.31446	2.5154	1.93261	2.91015	4.24641	1.78416	3.17805	2.23991	5.43117	2.02276	2.21312	2.12643	2.27637	2.38616
AT1G07590	6.30619	7.68382	6.60996	5.08043	5.78991	6.28688	6.27811	7.09378	5.83335	7.84925	7.26882	7.01215	6.52731	6.18537	5.24192	5.03734
AT1G07610	1.39216	2.09145	2.67061	2.61041	7.37228	2.42895	1.45872	4.92467	2.32961	2.34905	3.75547	2.14662	3.67036	2.24282	2.38336	2.48722
AT1G07615	-0.564921	0.98522	1.10266	1.75273	0.938829	0.902136	-0.357449	0.702569	0.185946	1.38667	0.959575	1.07537	1.34947	1.22684	1.43681	1.58455
AT1G07620	0.269067	1.4686	2.10478	2.14768	3.05819	1.99483	0.412917	4.12676	2.13004	1.81761	1.44677	1.54578	3.86186	1.67702	1.86215	1.99463
AT1G07630	3.96052	2.1941	3.8237	2.72569	2.16537	3.23902	1.91571	4.59895	3.40112	4.78915	5.09693	2.25106	2.4333	2.35009	2.4942	2.60027
AT1G07640	-0.066205	1.29332	3.78763	2.01562	1.25064	2.90395	0.10679	2.00568	2.27573	1.66733	1.26972	1.37659	1.63232	1.51743	1.71462	1.85473
AT1G07650	5.57169	3.38159	5.16685	3.68349	3.3675	4.28124	4.93183	4.87954	4.6918	3.52261	3.56401	3.41023	3.50804	6.65888	6.95137	4.2594
AT1G07660	2.67654	7.25435	2.96765	2.65275	2.11787	3.10153	1.89491	1.98697	2.52933	2.39627	2.1299	2.19858	2.37165	2.98451	5.66375	2.5317
AT1G07670	3.77028	7.69095	4.91769	4.05122	3.78247	4.82076	5.06697	5.96767	4.8858	3.91225	5.3035	5.67424	4.52451	6.61868	3.92942	5.16461
AT1G07700	3.06813	11.5733	4.32058	3.75464	3.3923	4.56892	4.95932	5.14091	4.38781	3.57187	5.3645	6.78719	4.58419	3.50244	3.59493	3.66647
AT1G07705	2.40645	6.22675	3.10166	3.21879	3.26662	3.08065	5.20764	2.71541	3.36891	3.01401	3.59428	9.33631	2.99501	4.17565	3.04015	3.12067
AT1G07720	4.41128	6.63069	5.08465	4.18059	7.55117	5.52589	4.68481	4.66233	5.242	4.04941	5.84328	3.96107	4.9859	4.00158	6.59393	5.44872
AT1G07745	-0.626917	0.921918	-0.27388	1.68466	0.875728	-1.21367	-0.418629	0.64035	1.78873	1.32124	0.896385	1.01165	1.28427	1.16235	1.37106	1.51779
AT1G07750	4.83097	6.11905	5.24803	3.61753	3.28611	4.77402	5.45357	5.40009	4.87143	3.44958	6.35944	3.33132	3.43429	3.38615	3.47069	3.53635
AT1G07770	7.805	10.264	6.84067	5.48071	8.48395	7.2604	6.81227	7.24655	6.42995	9.00412	8.01549	5.41676	6.66249	7.3215	7.33248	6.83044
AT1G07780	3.60607	3.91584	2.9274	3.57636	7.72546	3.64437	5.51331	4.75302	3.73832	3.39176	3.21743	9.93968	3.37486	4.76612	3.41506	3.48734
AT1G07790	4.93992	7.20166	5.22113	4.17156	7.49832	4.79381	4.67452	4.42482	4.37768	4.03257	4.95451	7.94962	4.02019	6.8585	4.25811	4.10373
AT1G07810	5.70757	3.77522	5.13816	4.06339	6.18871	4.73178	5.52519	3.70118	4.71421	3.9087	4.91422	7.44896	4.56984	3.85128	10.3398	3.98816
AT1G07820	1.76317	6.12443	2.92741	2.69482	2.22666	3.20243	1.8008	3.64933	3.12041	2.46511	2.23663	2.29423	2.44348	2.37449	6.06713	2.58554
AT1G07830	4.34781	1.53028	1.70989	2.19143	4.50998	2.23657	1.73205	1.30138	1.47544	1.86903	1.50918	1.60498	1.83698	1.73229	1.91244	2.04172
AT1G07840	1.48498	1.63404	2.58283	2.27579	5.07924	2.85389	1.66514	1.41449	2.61699	1.96159	3.28757	1.70602	1.93048	1.82902	2.00376	2.12961
AT1G07870	5.01847	1.72876	3.37612	2.32427	5.11159	2.33759	0.897896	1.53024	1.96693	2.03024	1.71027	1.79451	2.00136	1.90754	2.06945	2.18695
AT1G07880	-0.441093	1.01936	-0.113963	1.76043	0.974924	-0.0357471	-0.248553	0.749292	0.889992	1.40559	0.994789	1.10582	1.36967	3.67932	1.45404	1.59709
AT1G07890	10.3681	11.9812	9.46109	7.12214	11.794	9.09219	9.95523	10.4672	9.31341	10.2863	9.77016	11.3424	8.49397	11.1917	9.90029	7.97851
AT1G07900	0.492777	1.59854	2.85573	2.24972	1.56118	2.91834	0.621673	4.07222	3.43974	1.93147	4.37985	1.67181	1.89991	1.79688	1.97424	2.10178
AT1G07910	0.352596	1.41372	0.564426	2.04613	1.37755	1.93448	1.76735	1.19717	2.61094	1.73666	1.3937	1.48471	1.706	1.60599	5.78965	1.9022
AT1G07920	11.1943	12.6415	10.0462	7.81123	12.0932	9.86489	10.8194	11.2906	9.5198	11.3037	10.8793	11.9982	9.7587	10.795	10.4044	9.66963
AT1G07930	10.6521	12.4951	9.69013	7.34721	11.7437	9.37861	10.2949	10.5937	9.03241	10.4698	10.1508	11.7686	9.00725	11.0509	10.5516	9.07626
AT1G07940	11.0319	12.6014	9.78937	7.53861	12.0381	9.66738	10.5784	10.9112	9.35101	11.1134	10.5818	12.0335	9.60032	10.6814	10.0815	9.63136
AT1G07950	-0.191859	1.19669	0.11277	1.924	1.15352	1.91959	-0.0131467	3.42587	1.04947	1.57403	1.17281	3.3457	1.53877	1.42299	1.62163	1.7625
AT1G07960	-0.0478614	1.26066	0.234025	1.96525	1.21919	2.15241	0.117109	1.00999	1.56356	1.6249	3.99541	1.34163	3.65425	1.47875	1.67106	1.80791
AT1G07970	2.47337	2.80177	2.77159	3.1975	4.79873	3.28467	4.15805	4.88542	3.16451	9.72276	2.79091	5.27665	2.97221	2.9114	3.01769	3.09876
AT1G07980	5.3845	1.60136	0.807798	2.21186	1.56684	2.1396	0.727108	1.39551	1.72102	1.91156	3.33833	1.66923	1.88196	1.78561	1.95172	4.29795
AT1G07990	6.70549	9.50672	3.05698	3.66504	3.31836	4.10339	3.77294	5.16123	4.36309	3.4895	3.3253	7.00146	4.84725	3.42314	3.51157	3.58021
AT1G08000	2.57371	2.96147	4.94407	3.33573	2.94326	3.65389	3.9199	4.85329	3.43465	3.13965	5.60931	9.86873	3.41926	3.34471	3.16457	3.57323
AT1G08010	5.85257	10.958	4.45042	3.48619	3.10468	4.07846	4.96818	3.02247	3.49949	3.29486	4.14356	4.4931	3.56243	3.22162	3.3191	3.39412
AT1G08030	4.79113	2.62335	2.36077	3.04591	2.60206	2.85917	3.73649	2.50093	3.10578	2.82765	5.25375	8.35111	2.80719	2.74197	2.85572	5.11783
AT1G08040	0.134265	1.38971	3.69374	2.08342	1.34916	2.45848	0.288351	1.14514	2.97621	1.74724	1.36727	1.46897	1.71361	3.96351	1.79271	1.92776
AT1G08050	0.870159	1.80768	1.04507	2.40958	1.77392	2.61922	4.53674	4.29078	3.37933	2.11247	1.78898	4.51738	3.20212	1.98844	2.1521	2.27084
AT1G08060	1.8135	6.01743	3.88916	2.86869	4.98692	2.65441	4.74735	2.25731	3.18399	2.6301	3.46017	2.44859	4.37159	2.53444	2.66117	2.7557
AT1G08110	4.39469	8.43716	5.53362	4.64575	7.06987	5.77303	6.21364	6.40937	5.29666	4.56102	6.56836	4.509	6.09999	6.80223	4.57097	4.60321
AT1G08115	1.17286	2.07783	2.96031	2.686	2.04425	1.02088	1.26695	4.23891	1.3258	2.38373	4.01664	2.14413	15.2115	2.25867	2.42383	2.54441
AT1G08125	1.56945	2.19053	2.86881	2.68179	4.83114	2.49853	1.6255	2.79002	2.62292	9.21625	2.17625	2.24184	3.3464	2.33189	2.46466	2.5636
AT1G08130	2.49401	2.89882	3.52928	3.28376	2.87998	3.22275	3.29871	3.68396	3.44532	3.08257	2.88834	5.08841	4.33795	7.07956	9.14458	3.18724
AT1G08160	-0.446138	1.07009	1.78623	1.83152	1.02431	2.40503	-0.244749	0.791516	0.476702	1.46743	1.04478	1.15915	1.43052	1.309	1.51719	1.66402
AT1G08190	7.10514	7.0171	6.40361	5.29	8.70056	6.1836	6.47176	5.87155	6.34424	8.73748	7.40004	8.566	5.83346	5.86553	5.22248	7.32129
AT1G08200	7.78304	9.76817	7.07318	5.76246	5.61714	7.12191	8.04115	7.90952	7.08245	8.99332	7.57951	8.4071	6.97433	8.2754	7.14478	7.96781
AT1G08210	5.90807	6.04412	4.776	3.45268	5.96482	3.75864	4.10306	5.24376	3.80403	3.27076	4.38686	3.14054	3.25404	3.20117	3.2938	3.36513
AT1G08220	0.143459	1.32304	2.82318	1.98948	1.28434	0.884514	0.28628	5.12843	1.61876	1.66556	1.30163	1.39878	1.63325	1.52758	1.70928	1.8393
AT1G08230	2.79396	2.15396	3.32984	2.6734	6.1673	2.9995	3.62537	3.62578	3.37743	2.41235	3.17852	2.2094	2.38717	2.30594	2.44669	2.55049
AT1G08250	5.15781	5.94711	5.6482	4.31312	5.60956	4.95805	3.93253	6.32658	4.37608	4.1934	5.75164	6.23338	5.52174	6.13733	6.99038	4.2542
AT1G08260	3.65465	4.74793	2.05771	2.93135	2.46785	2.53022	3.29861	2.36129	2.38678	2.70411	4.56153	2.53508	2.68274	2.61457	10.2005	2.82308
AT1G08280	0.057693	1.28375	3.53386	1.96345	1.24407	1.11061	0.628727	1.04456	0.642126	1.63389	1.26179	1.36133	1.60094	1.49306	4.76772	1.81083
AT1G08315	3.88237	1.21918	0.118252	1.95478	1.17546	1.53708	1.10281	0.954107	1.51311	1.60104	1.195	1.30439	1.56539	1.44826	1.64918	1.79159
AT1G08340	-0.620847	0.936871	-0.265989	1.70361	0.890427	0.729789	-0.411567	0.653734	0.258688	1.33833	0.911198	1.02709	1.30116	1.17859	1.38841	1.53588
AT1G08350	4.30384	1.64092	0.87582	2.23918	5.64895	1.3493	2.60006	1.44074	2.09495	1.94416	1.62229	1.70712	1.91515	1.82084	1.98354	2.10148
AT1G08360	8.43375	8.99472	6.76177	5.44195	9.25427	6.79491	8.09502	7.13182	6.65802	5.34406	7.52291	8.83228	6.62779	9.26019	5.35579	5.39335
AT1G08370	7.01705	9.61075	6.25007	4.97335	9.09292	5.56422	6.57916	5.86004	5.56636	8.80728	6.14572	4.77144	4.99776	6.5368	6.57175	7.07687
AT1G08380	11.6484	13.3868	10.4248	11.1991	12.3762	10.188	11.0965	11.3192	9.82723	11.6081	11.3064	12.8311	10.1722	12.4507	11.6769	9.09903
AT1G08400	-0.179748	1.16147	0.112266	1.87233	4.43908	0.804344	-0.00858253	0.906941	1.25232	1.52976	2.17856	1.24349	1.4953	1.3822	1.5763	1.71414
AT1G08410	2.86573	4.50785	4.01354	3.51921	7.11888	3.72113	4.40001	4.71967	3.79815	5.60357	4.99469	3.22126	4.2325	4.78387	3.3669	3.43513
AT1G08420	6.40839	8.15121	5.66731	4.79742	7.85281	5.46456	6.22842	5.9326	5.52853	7.68369	6.85469	6.58648	4.69888	4.78977	4.7173	4.75198
AT1G08450	6.05084	6.81201	6.31205	5.04629	6.67035	6.37578	5.91817	7.67663	6.37778	4.95902	5.9563	7.02186	6.19589	4.92884	7.73194	7.21236
AT1G08460	5.77738	7.07688	4.92962	4.18575	7.53351	4.77199	5.1087	6.22226	4.42251	4.05349	3.93601	6.3483	4.04176	4.45096	4.06977	6.20296
AT1G08465	0.601874	1.65327	2.80468	2.28743	5.10359	2.26074	2.71807	3.65146	2.47649	1.97652	1.63326	1.72421	1.94578	1.84557	2.0182	2.1427
AT1G08470	-0.501067	1.03049	-0.154369	1.79452	0.984443	2.06658	-0.296727	0.750144	1.62294	1.4296	1.00503	1.12002	1.39257	1.27057	1.47953	1.62674
AT1G08480	7.15525	7.7613	5.46705	4.28243	5.44097	4.98627	5.54611	6.26842	4.74651	5.01855	4.04117	7.0514	4.81807	4.41636	4.17002	4.21966
AT1G08490	5.56442	7.2888	4.45559	3.76644	10.301	4.5043	6.00941	3.35583	4.67068	3.59395	3.43338	3.47284	4.33437	3.52896	3.6156	3.68299
AT1G08510	7.18699	6.9648	6.58575	5.04999	7.88225	5.9812	6.44682	6.67139	6.1064	6.93162	6.47303	6.291	5.50641	7.19295	4.9735	5.00672
AT1G08520	7.19114	8.70477	7.09725	5.64529	8.56762	6.68131	7.1518	7.33291	6.63681	7.4006	7.76331	7.97364	6.40689	7.80254	6.18486	7.65225
AT1G08530	-0.451881	1.05174	2.90384	1.80819	1.00627	0.264011	-0.252515	1.43254	0.290436	1.44641	1.0266	1.14018	1.40975	1.28902	1.49586	1.64175
AT1G08540	7.49108	7.49444	6.04228	5.02604	8.90951	5.79037	6.64316	6.80612	5.75427	4.92713	6.18999	6.18257	5.44522	7.34903	8.7041	4.97683
AT1G08550	2.60523	8.96321	4.80827	3.35457	6.64858	3.83158	3.3192	3.26027	3.8101	3.16095	4.8014	3.02158	4.00506	3.08657	3.18554	3.26152
AT1G08560	1.67305	2.27605	3.20259	2.75807	2.25088	2.75305	3.66648	2.12973	2.82204	2.51275	4.35783	2.32626	3.59251	8.70827	2.54469	2.64187
AT1G08570	3.56982	2.24856	4.84565	2.76249	2.22131	4.15281	1.6567	5.03503	4.13662	2.50296	4.76379	2.3028	2.47802	3.08313	2.537	2.6401
AT1G08580	1.59195	4.31402	2.77313	2.55563	1.97006	2.68438	1.29285	4.40024	2.40619	2.27868	4.34496	5.274	2.25175	2.16463	2.31533	2.4257
AT1G08600	2.0998	9.81452	3.27717	2.98754	5.71166	3.16288	2.97244	2.69942	3.45473	2.77113	2.55768	2.61149	3.34901	2.68641	2.79892	2.8842
AT1G08610	-0.0544314	1.29461	2.70756	2.01317	1.2522	1.39278	4.11863	1.03798	1.78293	1.66652	1.27115	1.37738	1.63169	1.51742	1.71357	1.853
AT1G08620	5.01583	3.18678	4.40113	3.52848	6.29159	4.23398	5.51881	5.54781	4.19167	3.62175	4.51024	4.6118	4.25371	3.27973	3.37121	3.44177
AT1G08630	-0.414789	1.07141	3.19457	1.82453	1.02622	0.359466	-0.21976	0.7966	1.08825	1.46407	1.04642	1.15935	1.42757	1.30741	1.51331	1.65863
AT1G08640	6.24966	6.10226	4.5409	3.69511	3.72104	4.2867	5.39644	4.58216	4.63479	3.5361	3.86292	7.16313	3.52171	3.47649	3.556	3.61806
AT1G08650	5.09249	5.79922	5.1203	3.92703	5.39817	4.51432	5.23953	6.27923	4.679	3.78321	3.65574	4.52231	5.3022	5.54787	4.7027	3.85671
AT1G08660	1.02611	1.85815	1.98593	2.42258	1.82707	2.04578	4.1822	1.67441	2.57526	2.14172	3.31273	6.44078	2.11435	2.02571	2.17895	3.14938
AT1G08680	4.36129	7.92985	5.35192	4.12244	6.71595	4.4736	5.31816	5.38153	4.63279	3.98689	5.53169	5.34682	4.17015	5.35756	4.0036	5.05192
AT1G08700	3.745	3.02355	4.41891	3.38669	5.24619	4.63386	5.09331	6.40463	3.89013	3.19659	5.32199	3.05929	3.46568	4.26531	3.22077	3.29543
AT1G08710	2.96108	5.07298	2.7451	2.42695	1.81855	1.55634	1.07383	4.15973	1.68075	2.14106	5.01298	1.91362	2.11311	2.02245	2.17905	2.29315
AT1G08720	3.75055	1.78463	1.75056	2.41103	1.7492	2.21022	4.32547	2.94577	3.18468	2.10306	4.43191	1.85432	2.07269	1.97381	2.14427	2.26749
AT1G08750	0.654375	1.62711	3.95198	2.23444	1.59284	1.8403	3.34568	1.42283	1.83288	5.53153	1.60813	1.69453	1.90601	1.8102	1.97542	2.095
AT1G08760	3.74635	1.97036	3.60075	2.57272	1.93675	2.86593	4.11604	4.14499	2.78767	2.27484	1.95174	3.72167	3.54872	2.15076	2.31452	2.43352
AT1G08770	0.793301	1.70642	2.83878	2.29497	1.67351	2.93496	0.891675	3.92454	2.11422	2.00407	2.46	1.77126	1.97553	1.88284	2.04283	5.74425
AT1G08780	0.756713	6.4846	0.928872	2.26694	1.64125	2.11769	3.14456	1.47767	1.58136	1.97392	4.09576	1.7396	1.94519	1.85188	2.01295	2.13
AT1G08800	4.27845	1.54169	1.87826	2.1976	1.50394	2.21087	0.548119	4.64525	2.39871	1.87746	1.52079	1.61567	1.84567	1.74184	1.92053	2.04887
AT1G08810	0.0803186	1.29224	0.334878	1.96779	1.25286	0.372657	1.82544	1.055	1.04073	1.64001	1.27045	1.36925	4.40704	4.25262	1.68431	1.81595
AT1G08820	6.48105	2.9022	2.91838	3.03809	2.58592	3.39659	4.52609	3.97396	3.56709	4.56785	4.56062	2.65181	3.77178	2.72958	2.84556	2.9329
AT1G08830	7.90176	9.00362	6.75525	5.24055	7.15617	6.7585	6.71759	7.18939	6.4791	5.27321	7.05155	8.0883	5.76329	6.08025	5.15952	7.40883
AT1G08845	1.58383	9.37993	1.67789	2.66081	2.15413	2.12569	1.63666	2.03389	1.70334	2.41509	2.16526	5.65111	2.39175	4.67579	2.44701	2.54427
AT1G08880	2.98888	1.82805	2.86963	2.46639	1.79181	3.46658	3.44451	3.93234	3.03622	3.04042	1.80798	1.89928	2.12208	3.71806	2.195	2.32043
AT1G08900	0.0559627	1.32284	2.34597	2.01658	1.28221	2.01603	0.213591	1.07765	2.38646	1.68069	1.30036	4.62507	1.64706	1.53689	1.72616	1.86113
AT1G08910	4.46194	2.61061	3.23891	3.05479	2.58779	2.8622	5.02564	4.12784	3.61711	2.82726	4.2478	2.65627	2.80573	3.32184	5.80373	5.03619
AT1G08920	2.28331	2.72947	2.48161	3.13736	6.10874	3.31407	2.31918	3.7538	3.78988	2.92552	2.7182	6.3243	3.2333	8.777	2.95264	3.03604
AT1G08930	6.58339	7.02557	5.3319	4.30206	8.00933	5.11736	5.13653	6.63585	5.72424	4.17858	5.53001	4.74224	4.83013	4.13435	4.19361	4.24129
AT1G08940	-0.457366	1.04748	2.90314	1.8041	1.002	-0.278343	-0.257756	0.770751	1.37122	1.44228	1.02233	1.13596	1.40561	1.28485	1.49174	1.63765
AT1G08960	1.75873	2.35241	3.69812	2.82628	6.85567	3.00376	4.48136	4.90138	2.7918	2.58524	4.10935	2.40181	2.56228	2.48858	2.61664	2.71215
AT1G08970	2.85584	3.18617	4.47521	3.52018	6.56631	4.15389	4.8306	4.86173	3.93857	3.34387	4.70772	3.78134	4.34941	4.4356	3.36613	6.09811
AT1G08980	5.11105	2.90963	4.07068	3.0548	2.57955	3.63769	4.38256	5.04071	3.5698	2.82351	4.87627	2.64935	5.26169	2.73149	2.8535	2.94499
AT1G09000	-0.688293	0.870631	-0.331747	1.63305	0.824339	-1.56361	-0.477845	0.588247	0.614077	1.27028	0.845044	0.960527	1.23332	1.11138	1.32007	1.46659
AT1G09010	2.65799	3.02593	3.72755	3.38606	3.00849	4.07562	5.01532	5.00239	4.17925	8.35886	5.07684	3.06116	4.56551	3.12445	3.22096	4.21764
AT1G09020	6.07826	4.72086	5.41402	4.09296	5.59008	4.63505	5.92711	5.04504	5.02894	3.9611	5.6578	6.11317	5.1844	4.57748	3.97722	4.82772
AT1G09040	-0.118127	1.11591	1.18124	1.79236	5.12117	-0.108505	0.0349307	0.876676	-0.00579959	1.46499	1.09397	1.19337	1.4322	1.32474	1.50933	1.6409
AT1G09050	-0.154355	1.23692	3.19457	1.96678	1.19363	0.887978	0.849443	0.974623	1.47204	1.61546	3.53028	1.32132	1.58009	1.46391	1.66323	1.80463
AT1G09060	6.24182	3.52278	4.77718	3.80785	6.55959	4.45916	5.42904	4.82105	4.5745	3.65516	5.42217	3.54954	3.64141	6.72454	3.67418	3.73368
AT1G09070	6.89559	9.00375	6.77461	5.47827	7.07676	7.16834	7.18107	8.21944	6.59101	9.10955	7.53066	5.88548	6.18554	6.6255	5.97738	6.98968
AT1G09080	-0.434888	3.38489	-0.106854	1.78416	0.992281	0.0133752	-0.242193	0.764566	1.4068	1.4266	1.01232	1.12433	1.39039	1.2712	1.47544	1.6196
AT1G09100	2.87053	10.8793	4.71262	3.53199	6.50983	3.5801	2.81897	3.06337	3.62223	3.33868	3.15437	3.20014	3.3209	3.26468	7.10282	5.41547
AT1G09130	8.48728	10.5215	7.66606	6.16362	9.70151	7.13229	8.54901	8.41665	7.4194	10.1291	7.597	8.76427	7.84342	8.95433	9.9045	7.55645
AT1G09140	5.07153	7.54006	5.21738	8.78853	8.21173	4.75282	5.77925	5.84603	5.46169	4.47062	5.85478	7.51998	4.62273	5.75664	4.48492	4.53049
AT1G09150	4.30908	6.79825	4.27838	4.23827	7.35769	4.4936	4.33079	5.09533	4.82741	7.79252	4.82835	7.02594	4.28248	5.08276	5.3136	4.56574
AT1G09160	1.61297	5.6589	1.70933	2.70307	5.98111	2.81591	4.23774	2.07421	3.18118	2.45901	4.01347	2.27221	2.43568	2.3607	2.49089	2.5877
AT1G09170	5.04799	1.05641	0.0661214	1.73861	1.01627	-1.52272	-0.0459955	0.813932	0.0636094	1.40905	1.0342	1.13477	1.37598	1.26753	1.45375	1.58627
AT1G09180	-0.536645	1.00191	-0.187617	1.76647	0.95577	2.14752	-0.330868	0.720879	0.734863	1.40155	0.976405	1.09161	1.36449	1.24238	1.45151	1.59875
AT1G09195	-0.410282	1.04288	3.76305	1.783	0.998555	0.697546	-0.219278	0.773575	-0.66327	1.4284	1.01837	1.12914	1.39253	1.27449	1.4768	1.61972
AT1G09200	4.15565	2.29073	2.98579	2.8184	4.07401	3.19	2.86518	3.97783	3.07654	2.55286	4.09561	2.34683	4.11364	5.09304	2.58777	2.69336
AT1G09210	6.92429	8.65027	6.03692	7.65735	7.3022	6.05344	6.19308	7.41163	6.37347	5.53729	6.16812	8.93425	5.95302	5.65999	6.90782	5.1962
AT1G09230	-0.0798666	1.31153	2.28683	2.04454	1.26811	1.77803	1.73711	3.38125	2.61999	1.69142	1.28752	1.39617	1.65589	1.53926	1.7394	1.88149
AT1G09240	0.163803	1.40943	1.16868	2.09943	1.36916	3.3963	1.78833	4.43826	2.53194	1.7648	1.38715	1.48816	1.73135	1.62185	1.81004	1.94443
AT1G09250	0.222322	1.4638	3.44594	2.15561	1.42346	3.1016	1.08106	2.81151	1.89558	1.81995	1.44148	3.92556	1.78642	1.67665	1.86531	2.0001
AT1G09270	5.56823	7.27584	5.1476	3.89949	7.07171	4.61039	4.88042	4.31677	4.54762	3.75248	3.6187	6.14503	4.27225	3.69793	3.77076	3.82799
AT1G09280	2.60027	3.01348	3.7654	3.40674	8.9596	3.51917	3.73097	2.90375	3.65015	10.7751	4.36709	3.05229	4.08135	3.1218	3.2273	3.30807
AT1G09290	0.0119845	1.3074	2.34922	2.01046	1.26609	1.57066	4.56	1.05787	1.52059	1.67055	1.28454	1.38806	1.63647	1.52476	1.71661	1.85325
AT1G09300	2.34677	1.11589	-0.0507246	1.87612	1.07027	1.10053	-0.189767	0.838495	2.17214	1.51222	1.09067	1.20465	1.47537	1.35409	1.56192	1.70862
AT1G09310	10.6581	12.6957	9.50795	7.77153	12.1925	9.27625	10.414	10.1345	8.88082	11.2842	9.74623	11.8682	9.42315	10.9252	9.62277	9.03498
AT1G09320	-0.326237	1.11999	0.897804	1.86173	1.07568	0.917518	-0.136978	0.850955	1.49604	1.50591	3.64722	1.20626	1.46995	1.35172	1.55442	1.69778
AT1G09330	1.01122	1.89268	1.17256	2.47511	2.83613	3.14513	2.34263	4.65703	2.82169	2.67098	3.99089	1.95652	2.1582	5.04811	2.22482	2.34006
AT1G09340	10.7137	12.4638	9.29075	7.62392	12.3475	9.07091	10.4551	10.0347	8.89936	11.269	9.87897	11.4662	9.30729	11.2457	10.5099	9.35835
AT1G09350	-0.0916492	1.24426	0.19148	1.96267	1.2018	1.03665	3.47827	1.56604	0.900858	1.61634	3.73133	1.32711	1.58152	1.46723	1.66338	1.80271
AT1G09390	0.281766	1.47182	2.2189	2.14607	1.43272	2.06457	4.5169	1.23663	2.05299	1.81812	1.45018	3.88403	1.78544	1.67856	1.86236	1.99396
AT1G09415	0.266734	1.40806	0.500815	2.06499	1.37012	1.13123	0.402744	3.45686	1.21164	1.7449	4.45455	1.48238	1.71305	4.33988	1.78802	1.91641
AT1G09420	1.98794	1.64981	3.50525	2.31637	1.6115	2.95566	4.11486	1.42025	3.53924	1.99101	2.49574	1.72495	2.51548	1.85316	2.03478	2.16523
AT1G09430	7.07556	9.11977	6.61856	4.85537	6.94477	6.22314	6.38869	7.16695	5.93987	4.74063	7.1405	4.66511	5.7785	8.19753	4.75458	4.79886
AT1G09440	-0.584526	0.958747	-0.233609	1.72214	0.912593	0.188492	-0.377569	0.677525	0.671323	1.3581	0.933233	1.04843	2.10557	1.19912	1.40797	1.55491
AT1G09450	0.880717	10.1798	1.01326	2.19736	1.61934	1.0318	0.955905	1.47384	1.41534	1.92311	1.63261	1.70814	1.89652	1.8106	1.95932	2.06853
AT1G09470	-0.595965	0.958784	-0.242282	1.72604	0.912354	0.766567	-0.387424	0.675799	0.865891	1.36033	0.933118	1.04899	1.32313	1.20052	1.41045	1.55807
AT1G09490	1.95355	4.95499	4.07549	2.25452	1.5769	2.42395	1.26625	1.39421	2.81041	1.94073	1.59325	1.68544	1.90965	1.80831	1.98285	2.10854
AT1G09500	-0.171368	1.20014	1.82006	1.92195	1.15736	1.45189	0.00476932	0.941053	1.77396	4.16154	1.17648	1.28354	1.53938	1.4245	1.62162	1.7615
AT1G09520	0.250425	1.44382	3.13082	2.11831	1.40468	3.11372	0.395034	1.20831	2.70227	1.79036	4.63408	1.52043	1.75766	1.65073	1.83461	1.96623
AT1G09530	2.22722	2.6711	2.89179	3.07109	9.8394	2.97699	2.38392	4.84922	3.32394	2.86394	2.65998	2.71133	2.84457	2.78291	6.61615	2.97216
AT1G09560	7.98467	9.60478	7.45892	5.60869	9.76008	7.28768	8.07837	9.09318	7.13031	7.37875	7.35857	8.85321	6.57926	6.89101	5.52645	5.6998
AT1G09570	5.92136	6.27221	6.38093	4.71329	5.56099	5.98845	5.78088	6.90671	5.59526	4.60833	6.19523	7.69827	5.79888	7.74343	4.62102	4.66143
AT1G09580	1.85251	5.97578	1.92068	2.70036	2.2878	2.61855	3.86523	2.19244	2.44642	2.49867	2.29669	2.34789	2.47964	5.97207	2.52474	2.60443
AT1G09590	7.77635	9.145	6.14328	5.0852	8.90081	6.03657	6.80111	7.08799	5.92168	4.97815	5.37525	7.81215	5.1079	6.90006	8.68106	5.03216
AT1G09620	6.73473	8.49902	6.57565	5.47264	8.10005	6.57141	7.3335	6.83442	6.2962	7.15343	7.33925	6.68602	6.77899	8.79348	8.9714	5.43182
AT1G09630	0.951773	3.6074	4.23089	2.32764	1.65701	2.31177	2.47301	4.66781	2.39927	2.01645	1.67313	1.76407	1.98569	1.88545	2.05816	2.18275
AT1G09640	7.96613	9.50801	8.13911	6.03274	9.07398	7.65072	7.39477	8.80282	7.35625	8.33841	9.04864	9.12639	7.71643	7.20712	9.30116	5.99637
AT1G09645	-0.481511	1.05202	0.83494	1.81792	1.00588	1.67185	-0.277014	0.771164	1.66557	1.45201	1.02652	1.14173	1.41489	1.2926	1.50206	1.64966
AT1G09660	4.95682	7.76405	4.35005	4.21539	7.48138	4.48639	5.08869	4.70783	4.56865	4.07713	5.7025	7.73462	4.06483	7.30233	4.09421	4.14788
AT1G09690	8.28421	9.11111	6.71053	5.46759	9.86797	6.90611	7.38532	7.59276	6.42437	5.36729	7.62826	9.46279	6.48695	8.55788	6.73646	5.41782
AT1G09700	1.9501	2.48015	3.62644	2.92521	2.45729	3.10748	4.27685	5.61744	2.91982	2.69715	4.81924	2.52587	2.67559	6.89583	2.72668	2.81685
AT1G09710	1.57764	5.58098	3.41838	2.74849	2.21835	2.02548	3.3961	4.01552	2.1532	2.49454	4.45334	5.24786	3.40185	2.39157	2.52784	2.6287
AT1G09730	1.77238	1.65687	3.43423	2.30579	1.61972	2.83227	0.694647	3.8429	3.27483	1.98833	1.63631	4.42237	1.95688	1.85425	2.03097	2.15815
AT1G09740	4.46759	5.23033	4.13294	2.50164	1.90047	2.7467	1.17157	4.20167	2.08178	2.21856	1.9145	1.99408	2.19093	2.10141	2.25612	2.36904
AT1G09750	8.94851	9.99616	8.27882	9.24473	10.2431	7.70399	9.20578	8.85091	7.37109	10.0434	9.3834	10.383	7.85913	9.81183	9.33386	8.39622
AT1G09760	6.43116	4.0947	4.91458	4.3346	7.58934	4.75412	5.703	5.06629	4.69484	8.25673	4.08876	6.68473	5.25856	6.84693	4.22021	4.27075
AT1G09770	5.82814	4.17109	5.76572	4.64114	5.07854	5.509	5.84862	6.39278	5.22598	7.61645	6.00135	4.92621	4.59921	4.23256	9.36803	4.3459
AT1G09780	6.40754	5.98659	5.63052	4.65082	7.83859	5.48992	6.04605	6.24912	5.6179	4.52706	6.03832	9.81578	4.51619	6.68171	5.81386	4.59005
AT1G09795	5.89138	3.14423	4.00905	3.47904	3.12822	4.20588	5.85308	3.05355	4.43858	5.13179	4.62369	3.17665	3.28619	6.661	3.32469	3.92042
AT1G09810	0.749997	1.59397	0.902272	2.16832	8.97131	1.75204	0.836915	1.40744	1.86265	1.88225	1.57648	1.65635	1.8544	1.76425	1.92014	2.03417
AT1G09815	5.58692	11.14	3.77332	3.51622	5.78868	3.71314	2.80018	3.04616	3.53248	3.32251	3.13757	3.79532	3.30468	6.71772	3.34707	3.42305
AT1G09820	-0.536945	1.0024	-0.187704	1.76722	0.956232	2.09598	-0.331039	0.721243	0.800682	1.40219	0.976876	1.09212	1.36511	1.24295	1.45216	1.59945
AT1G09830	3.85338	2.62199	3.57981	3.049	5.42346	3.55143	3.86604	2.49739	3.52601	2.82896	4.00154	7.61996	2.80827	2.74229	2.85732	2.94416
AT1G09840	2.86215	1.99894	4.92432	2.57143	1.96746	3.27572	4.63463	3.9788	4.0096	2.28661	1.98149	2.06118	2.25884	2.16888	2.32438	2.43799
AT1G09850	5.50735	1.94365	2.50029	2.51047	1.91239	3.11705	3.05414	4.83485	2.81859	2.22864	2.34169	2.00541	2.20116	2.11211	2.26602	2.37842
AT1G09870	2.31949	5.30316	2.46377	2.78164	2.86156	3.75266	3.8329	3.31445	3.59598	2.52216	5.29976	2.32099	2.49717	2.41661	2.55625	3.66445
AT1G09890	4.95809	1.02731	0.0225468	1.71456	0.986775	-0.124928	-0.0919586	0.782198	-1.87538	1.38297	1.00489	1.10643	1.34965	1.24035	1.42799	1.56137
AT1G09900	1.7511	2.26855	3.26523	2.70745	9.0123	3.07757	2.92829	2.1391	2.76472	2.48192	2.25611	2.31342	2.46066	3.69017	2.51104	2.60011
AT1G09910	-0.295857	1.13007	0.0201499	1.86599	1.0862	1.16941	-0.110174	0.86381	1.1708	1.51265	2.78916	1.21554	3.49411	1.35972	1.56079	1.70311
AT1G09920	3.71357	10.824	4.09291	3.58978	8.01109	3.50591	2.84791	3.10384	3.86813	3.38982	3.19857	8.95022	3.3714	3.31311	3.41519	3.49363
AT1G09930	2.15059	1.04165	-0.123072	1.7974	0.996216	-1.30125	-0.262359	0.765227	2.63974	1.43601	1.01653	1.13003	1.39937	1.27876	1.4854	1.63114
AT1G09932	-0.266562	1.16643	2.22061	1.90883	1.12216	1.34487	-0.0824539	0.897709	3.5215	1.55243	1.14195	1.25267	1.51644	1.39815	1.60099	1.74455
AT1G09940	2.05429	2.55624	3.1848	2.99134	8.88681	3.36301	3.92577	3.4522	3.44027	2.76726	4.05463	2.6005	2.74618	4.55691	2.79615	2.8846
AT1G09950	5.10912	1.63934	2.71398	2.26403	1.60386	1.67054	4.46771	1.42741	2.00904	1.95735	1.61969	1.70905	1.92707	1.82841	1.99843	2.12118
AT1G09960	-0.222858	1.10982	0.067257	1.81595	4.6178	1.39078	-0.0528031	0.856893	0.238708	1.47572	1.08671	1.19132	1.44149	1.32913	1.52195	1.65886
AT1G09970	6.45416	8.72291	6.1058	5.11283	9.97406	6.54086	7.62865	7.41914	6.4096	4.99774	6.49345	7.19751	5.70713	6.31454	8.52462	5.05614
AT1G09980	1.46076	2.15899	3.8422	2.6738	2.13136	2.82944	3.23386	4.41302	3.07774	2.41483	2.14367	5.94356	2.38987	4.46918	2.44887	2.55181
AT1G09995	5.9399	1.31579	3.1238	1.96045	1.27871	0.691767	0.341989	1.09335	-0.806587	1.6458	1.29526	1.38849	1.61454	1.51249	1.68813	1.81429
AT1G10020	1.49519	2.17782	3.10233	2.68642	5.81757	3.22477	5.04521	2.0185	2.71123	2.43022	2.16274	4.54092	3.70953	2.32611	2.46385	2.56566
AT1G10030	-0.627302	0.92333	-0.273858	1.68676	0.877093	1.66357	-0.418787	0.641468	-1.05231	1.32304	0.897771	1.01315	1.28603	1.16399	1.3729	1.51975
AT1G10040	2.75945	1.04056	-0.133129	1.80044	0.994822	0.0327096	-0.273345	0.762239	0.676619	1.43725	1.01527	1.1295	1.40042	1.27912	1.48691	1.6334
AT1G10050	0.449544	1.57738	3.03286	2.23737	1.53939	2.42998	1.90587	4.24646	2.51866	1.91531	1.55635	1.65185	4.24282	1.77883	1.95864	2.08776
AT1G10060	0.927993	1.71018	2.29553	2.26297	8.99748	1.40951	1.00592	1.53342	1.47802	1.98623	1.69354	1.76964	2.78502	1.87286	2.02274	2.13289
AT1G10070	-0.0649318	1.29757	2.92513	2.02097	1.25482	1.7307	0.108565	3.46279	2.98897	1.67217	1.27393	1.38097	1.6371	1.52204	1.71953	1.85985
AT1G10090	-0.213237	1.21963	2.54847	1.96183	1.17545	2.21033	-0.0269859	0.95161	2.59044	1.60518	1.1952	1.30571	2.71448	1.451	1.65374	1.79736
AT1G10095	0.778957	1.64727	0.937353	2.22919	8.51977	0.754633	3.78727	1.45703	1.6117	1.93999	1.62946	1.71073	1.91178	1.82035	1.97836	2.09372
AT1G10120	0.679911	1.60897	0.854784	2.20674	1.57554	1.75459	0.780289	4.02491	2.78426	1.91128	1.59045	1.67483	1.88229	1.78815	1.95064	7.12501
AT1G10130	4.69375	2.36487	3.95436	2.85484	2.33904	3.33896	4.81538	2.21438	3.63952	2.60661	4.34643	5.64904	2.58285	2.50649	2.63905	2.73754
AT1G10140	1.86435	2.33347	3.04237	2.81922	5.16044	2.37371	3.21647	5.33594	2.95611	2.57309	2.31925	4.99718	2.93983	2.47387	5.00579	2.70289
AT1G10150	3.57845	1.8286	1.12914	2.3991	1.79701	2.60838	1.0621	1.64152	2.49438	2.1159	3.64807	5.7511	2.08824	1.99855	2.15351	3.96994
AT1G10170	5.53225	3.84814	5.44786	4.09922	7.85037	5.05152	5.59811	5.96607	5.08062	3.96326	5.54044	5.46804	5.06964	4.58662	3.98003	4.0328
AT1G10180	5.77186	6.49251	5.45209	4.20486	7.74023	4.59529	5.01938	5.62059	4.41668	4.07083	5.44796	7.80321	5.0167	4.02185	4.08734	4.13934
AT1G10200	3.41452	7.82183	3.47951	2.7899	2.28188	3.58746	1.75319	4.80259	3.53303	2.54453	2.63128	2.35756	2.52113	2.44604	2.57651	2.67375
AT1G10210	4.20711	1.66147	1.20217	2.26984	1.62715	1.55289	0.795834	4.90831	1.71812	1.9703	4.69169	1.72898	1.9408	1.84483	2.01032	2.13012
AT1G10230	5.88557	1.97831	1.34979	2.51599	1.94906	2.74062	5.01666	3.60378	1.89066	2.24709	1.96209	3.47203	2.22102	2.13676	2.28259	2.38966
AT1G10240	0.753237	1.63385	0.914872	2.21933	8.22575	1.63417	0.845703	1.44183	1.21152	1.92867	1.61588	4.3266	1.90028	1.80825	1.96726	2.08324
AT1G10270	4.82749	6.84001	4.59822	6.53825	7.60397	4.64831	4.3367	4.83748	4.04344	4.0871	5.98658	3.9994	4.07556	5.17513	5.73085	6.47952
AT1G10280	-0.290107	1.16385	3.35565	1.91014	1.11929	1.81879	-0.0998388	0.893324	1.91492	1.55203	1.13921	1.25061	1.51586	1.39692	1.60085	1.74511
AT1G10290	4.82996	3.43627	5.20414	3.73503	6.7265	4.61585	5.99946	5.54979	4.85022	4.00654	4.96469	3.46455	4.75748	3.51594	3.8427	3.65778
AT1G10310	5.20083	2.83593	4.6157	3.20967	2.81803	3.24407	4.42484	4.75807	3.27602	3.01296	2.82597	2.87221	3.29767	6.33667	5.37812	3.11509
AT1G10320	4.45787	7.43794	1.29252	2.47148	1.89691	1.67768	1.23476	1.75238	2.43088	2.19863	4.62611	1.98509	2.1722	2.08684	2.23462	2.34323
AT1G10330	0.0296253	1.16315	0.26162	1.81696	1.1254	0.295605	0.164385	0.936433	-0.481273	1.4984	1.14226	6.90298	1.4667	1.36312	1.54132	1.66911
AT1G10340	2.8443	2.21784	4.30885	2.7336	5.85402	3.42765	4.37478	2.38625	3.96633	2.47409	3.22745	2.27276	2.44909	2.36848	2.50819	2.61134
AT1G10350	-0.435611	1.08314	2.21587	1.84607	1.03727	1.56366	-0.233897	0.804066	1.27362	1.48122	1.05778	1.17235	1.44424	1.32248	1.53109	1.67822
AT1G10360	6.93485	6.49973	4.36783	4.0577	5.72664	4.77471	5.10453	5.28021	4.49908	3.92092	5.84794	5.17502	5.09929	4.80055	3.9378	3.9909
AT1G10370	8.38001	8.62533	7.01368	5.64501	9.3399	7.17647	7.76062	7.74045	7.00507	5.56302	7.92264	7.14838	6.52463	8.3367	8.79823	5.60404
AT1G10380	4.73182	2.86071	4.30323	3.24867	10.0609	3.15722	3.7455	2.75196	2.84298	3.04615	4.48639	2.89911	4.07189	2.96783	4.27925	3.15156
AT1G10390	5.95233	6.12464	5.38846	4.82874	8.6315	5.40733	6.87739	6.19989	5.67165	6.62651	5.13107	7.66889	6.1015	7.91946	4.73807	4.94521
AT1G10410	2.14964	3.86037	4.01673	2.65012	2.05491	3.56265	3.0684	4.43996	3.4307	2.36872	4.89695	2.14687	2.34134	2.25275	2.40598	2.51814
AT1G10430	4.39714	2.00287	3.87642	2.59042	1.97032	3.47067	2.80703	4.29575	3.83215	2.29898	1.98483	2.06713	2.27049	3.88166	2.33772	2.45405
AT1G10450	5.22847	6.38475	2.60705	3.24322	6.19036	3.04698	4.28337	3.51583	3.30392	3.06597	2.89617	2.9384	4.36145	2.99787	3.08848	3.15805
AT1G10470	7.93411	9.56661	6.59162	5.08092	9.10305	6.05335	7.21426	6.67794	6.28439	6.21634	6.50953	9.49846	5.61523	6.27411	4.9758	5.02203
AT1G10490	-0.0174944	1.27784	0.260638	1.97888	1.82301	2.24582	0.58887	1.02893	2.7562	4.44651	1.25505	1.3583	1.60602	1.49462	1.68593	1.82216
AT1G10500	1.41913	2.11679	3.30169	2.63482	2.08906	2.94211	4.23664	4.28278	2.80199	2.37391	2.10141	2.17185	2.3488	7.31092	2.40817	2.51184
AT1G10510	2.86033	9.5006	3.3996	2.90808	2.43763	3.18387	4.34385	3.14128	3.88178	2.67811	2.44779	2.50623	2.65643	2.58716	2.70782	2.79866
AT1G10520	-0.544139	0.951052	-0.206429	1.69905	0.90599	-2.566	3.21256	0.676781	0.482891	1.34174	0.926139	1.03867	1.30548	1.18604	1.39062	1.53477
AT1G10522	4.5064	9.59172	5.11847	4.5416	5.14871	4.50854	4.71644	5.33126	4.31211	4.16171	5.61198	4.2296	5.18633	7.00528	7.24703	5.99181
AT1G10570	-0.527193	1.01449	-0.178082	1.78119	0.968222	0.40875	1.74767	0.73269	0.767205	1.41524	0.988914	1.10443	1.37807	1.25562	1.46533	1.61299
AT1G10580	3.75416	8.80304	4.92014	3.45554	3.64128	4.10306	4.07211	4.89218	3.70247	3.27129	5.50537	3.57113	3.53172	3.20096	3.58413	3.3668
AT1G10585	0.972502	1.77046	1.113	2.33005	8.9405	1.34675	4.38624	1.59087	1.06315	2.05027	1.75357	1.8308	2.50391	1.93545	2.08721	2.19862
AT1G10590	4.16877	5.8871	5.22575	3.68642	5.96706	4.99767	5.21689	5.19265	4.71773	3.52183	3.85813	4.05241	4.47387	4.37677	3.54234	3.6065
AT1G10600	0.865869	1.77961	3.32609	2.36975	1.74664	2.12129	3.95438	1.58371	2.44069	2.07796	1.76134	5.53346	3.55848	1.95641	2.11682	2.23339
AT1G10610	-0.533334	1.00599	1.92121	1.77102	0.959816	-0.161638	-0.327463	0.724797	1.0558	1.40586	0.980462	1.09573	1.36878	1.24659	1.45585	1.60319
AT1G10630	6.52982	7.15098	5.3063	4.68586	7.78856	5.37403	6.45185	7.05467	5.29107	4.59095	6.3427	6.09823	5.27329	4.55819	4.60224	6.04378
AT1G10640	6.18332	6.48037	4.14179	3.19025	2.78954	4.10132	3.001	4.79511	3.5415	2.99152	2.79793	2.84644	4.71358	2.91433	3.01693	3.09512
AT1G10650	2.9108	1.99235	3.57596	2.5367	1.96268	3.17503	3.84318	1.81752	2.55706	2.26465	1.9759	2.46349	2.23826	6.32173	2.30059	2.40894
AT1G10657	4.21076	1.1383	0.0499713	1.86515	1.09508	1.12028	-0.0770597	0.876249	0.524807	1.51572	1.1144	1.22253	1.48049	1.36473	1.56329	1.70398
AT1G10660	3.68437	4.12795	2.8863	2.69622	3.19357	3.57043	3.84969	1.97621	3.581	2.42363	2.13459	5.46613	2.39719	2.31175	2.45962	2.56817
AT1G10670	8.21513	9.53295	6.93142	5.5734	7.76669	6.63805	7.04193	7.16054	6.57778	7.83216	6.93631	6.515	5.49326	7.678	7.66504	7.92492
AT1G10682	1.33996	7.46909	2.27541	2.24539	1.75279	2.01264	1.23264	1.6342	1.85025	2.00757	1.76372	1.82629	1.9849	1.91211	2.03856	2.13279
AT1G10690	-0.595509	0.9589	-0.241926	1.72606	0.912477	0.600779	-0.387029	0.675961	1.03538	1.36039	0.933238	1.0491	1.3232	1.2006	1.4105	1.55811
AT1G10700	4.82862	1.50015	0.56829	2.17031	1.46136	2.608	2.59449	1.267	2.86549	1.84404	1.47868	1.57609	2.39169	1.70537	1.88802	2.01891
AT1G10720	0.186181	1.4045	0.441722	2.08565	4.50174	2.19973	3.69726	1.16567	2.34276	1.75493	1.38256	1.48206	1.72192	1.61387	1.79961	1.93239
AT1G10740	3.5081	7.27241	5.11963	3.81873	5.26727	4.5053	3.52085	5.54712	4.77291	3.66578	5.59773	3.5599	3.65201	7.17747	3.68485	4.20093
AT1G10750	-0.419579	1.04417	-0.0941422	1.78918	0.999496	0.15852	-0.228492	0.772651	0.717617	1.43245	3.34784	1.13109	2.13121	1.2775	1.48116	1.62497
AT1G10760	6.43223	9.10041	6.24758	5.18312	7.30436	5.84818	7.11736	5.8812	6.22051	8.79722	5.62844	9.07966	5.98372	7.77376	7.21289	5.13121
AT1G10780	-0.351473	1.06535	-0.0373885	1.79543	4.06661	0.911064	-0.166921	0.800935	0.416773	1.44505	1.04126	1.1502	1.40966	1.29331	1.49281	1.63396
AT1G10820	0.355364	1.48185	1.8307	2.13608	5.07037	1.88893	0.488639	2.36086	2.91274	1.8169	1.46099	1.55569	1.78518	1.6816	1.85985	3.00109
AT1G10830	4.34911	3.118	2.88216	2.77605	2.20481	3.51413	3.93164	4.69045	3.40021	2.50427	4.59324	3.81197	2.47797	2.39309	2.5401	2.64826
AT1G10840	5.79643	4.16543	5.59421	4.37424	4.15659	5.47639	6.06021	5.60486	5.18993	8.1608	6.25598	4.31732	4.41348	7.22368	4.27252	6.03992
AT1G10850	5.66288	5.76545	4.16045	3.48419	3.1138	4.50336	5.63807	4.69257	4.06595	3.58057	4.35856	3.16521	4.44689	4.85545	3.32186	3.39477
AT1G10865	1.20263	3.36631	1.32939	2.47966	1.91362	2.13389	3.18121	1.7726	2.44225	2.20992	2.8425	8.67035	2.18388	2.09988	2.24541	2.35268
AT1G10870	0.373395	1.5101	2.66968	2.16834	1.47216	1.95831	2.77084	1.28235	2.45639	1.8473	1.4891	1.58444	5.00429	2.2659	1.89051	2.01925
AT1G10890	3.21199	1.60908	2.68989	2.28833	1.56981	2.12741	3.99773	1.37332	3.02834	1.95755	1.58735	1.68599	2.88736	2.756	2.00213	2.13483
AT1G10900	5.56481	8.58525	4.80888	4.74343	7.65286	5.16416	6.4216	5.65734	5.13664	6.18124	5.44994	5.13755	5.15029	7.34512	6.16436	4.97584
AT1G10910	2.69801	1.61326	1.06486	2.29161	1.57402	2.05802	1.93769	2.70805	3.35206	1.96129	1.59155	3.11564	3.62685	3.2862	2.00581	2.13832
AT1G10920	0.519343	2.13119	2.08055	2.27757	1.58854	2.86727	2.65747	1.40191	2.95173	1.95902	3.44265	4.75721	1.92743	1.82435	2.00183	2.12948
AT1G10930	3.10901	2.27673	1.75862	2.76092	2.25127	2.38503	4.56122	2.12839	2.91188	2.51526	2.2626	4.81605	4.63693	6.80603	2.54733	2.64473
AT1G10940	2.88093	10.6814	5.13764	3.57262	5.27096	4.40481	5.28202	4.65717	4.38016	3.38914	4.00746	3.2587	3.64421	3.31934	3.4123	3.48415
AT1G10950	7.61285	8.20236	5.56056	4.98212	6.52144	5.96214	6.92791	6.45728	6.03479	6.73595	5.39941	4.93775	6.115	6.14193	7.21301	4.94018
AT1G10960	10.4818	12.0596	9.5536	8.09896	11.7005	9.29357	10.4267	10.1671	8.42118	10.7788	9.73368	11.3437	9.14936	11.2045	10.7264	9.20956
AT1G10970	3.91949	1.68559	2.36268	2.34523	1.6478	2.03941	2.49038	3.21287	2.58355	2.02277	1.66467	1.75975	4.08581	2.79009	2.06611	2.19534
AT1G11020	3.22369	1.73174	1.00531	2.31761	1.69918	2.35771	2.71381	1.53865	2.17558	2.02723	1.7137	7.0663	1.99882	1.90666	2.06584	2.18175
AT1G11050	3.48924	2.50656	4.15626	2.84435	2.49168	3.28136	2.24876	5.76988	2.92432	2.6605	3.97345	2.53712	3.73328	2.59357	2.68313	2.75446
AT1G11060	1.57826	1.41289	3.85605	2.10935	1.37219	2.18193	0.324077	1.16761	2.48128	1.77182	1.39037	1.49245	3.87076	1.62749	1.81748	1.95307
AT1G11080	-0.65224	0.907718	-0.296307	1.67319	0.861296	-0.29705	-0.442276	0.624626	0.426563	1.30874	0.882058	0.997883	1.27163	1.14923	1.35873	1.50591
AT1G11090	1.9313	2.05111	3.30528	2.57629	2.02295	2.74289	2.89434	4.2166	1.95108	2.31197	2.0355	2.10702	2.28651	8.08583	2.3467	2.45174
AT1G11120	5.15839	1.48208	0.691305	2.08901	5.2065	0.857396	0.610772	1.27715	1.11945	1.79062	1.46305	1.54961	1.76119	1.66539	1.83055	1.94994
AT1G11130	2.38935	5.34747	2.68487	9.86413	2.79282	3.07795	4.76975	3.26591	2.8992	3.00143	4.87364	4.58121	2.98232	2.92165	3.02771	3.10864
AT1G11175	1.04732	1.32311	0.450989	1.96296	1.28632	1.00132	0.358034	1.10244	1.10293	1.65061	1.30275	1.39525	1.61959	1.5183	5.5411	3.4093
AT1G11180	-0.391517	1.09605	2.9756	1.84987	1.05085	1.32525	-0.195296	0.821274	0.345305	1.48892	1.07106	1.87453	1.45238	1.33214	1.5382	1.6837
AT1G11190	-0.677767	0.881603	-0.321251	1.64491	0.835275	-1.26353	-0.467345	0.59902	0.633389	1.28165	0.855996	0.971576	1.24464	1.12257	1.33149	1.47821
AT1G11200	3.10041	1.5269	2.97759	2.17482	1.48971	1.88079	0.552927	1.3039	1.93317	1.85827	5.15659	1.59985	1.82686	1.72433	1.90082	2.0277
AT1G11210	-0.632197	0.926157	-0.27663	1.69215	0.879742	0.89825	-0.422396	0.643164	-0.221772	1.3273	0.900501	1.01632	1.29016	1.16771	1.37733	1.52464
AT1G11240	5.90272	2.07202	2.87698	2.60756	4.53033	2.45035	3.64573	1.90098	2.41767	2.33945	3.42891	2.12961	2.31348	2.95368	2.37482	2.48154
AT1G11260	7.37967	9.03769	6.13248	5.01435	7.0962	6.11396	6.11434	6.44956	5.8025	4.94104	6.80392	8.30888	5.37585	4.91653	5.16188	5.86354
AT1G11270	2.81822	1.07072	-0.0982433	1.83009	1.02508	0.454878	-0.237494	0.793082	1.05671	1.4669	1.04549	1.1595	1.43009	1.30891	1.51653	1.66299
AT1G11280	1.16219	1.92394	2.27814	2.46796	5.52589	2.29814	2.26172	1.7506	2.31224	2.19535	1.9076	1.98234	2.16898	2.08381	2.23129	7.60354
AT1G11290	3.87519	1.18404	1.46247	1.92096	1.14017	0.686571	-0.0526945	0.91797	1.21232	1.56684	1.15978	1.2695	1.53113	1.41375	1.61506	1.75766
AT1G11300	2.49041	1.12673	-0.037202	1.88628	1.08118	1.46767	-0.175767	0.849785	1.95933	1.5226	1.10154	1.21537	1.48579	1.36463	1.57226	1.71886
AT1G11310	5.41246	3.44003	4.26175	3.75073	3.42553	4.58774	4.23199	4.97139	5.2716	9.00177	4.54713	7.12851	3.57016	3.52302	3.60588	3.67051
AT1G11320	-0.317009	1.1169	0.0014016	1.85467	1.07287	1.57478	0.744065	3.80454	0.333283	1.5006	1.09255	1.20265	1.46484	1.34726	1.54886	1.69149
AT1G11330	3.30593	5.68771	4.14415	3.7727	3.50288	4.26572	4.84235	5.60611	4.11466	3.63124	5.40944	7.34944	3.61881	6.63125	3.64854	3.70327
AT1G11350	4.0735	1.3026	0.24308	2.02304	1.26006	1.1365	1.17371	2.5552	2.05699	1.67551	1.27907	1.3856	1.64059	1.52602	1.72269	1.86248
AT1G11360	0.379109	1.55255	3.03635	2.22395	1.51373	2.5566	2.92966	2.43454	2.26642	1.89694	4.58314	1.62858	1.8644	1.75803	1.941	2.07218
AT1G11380	1.29227	8.84612	1.40105	2.46468	1.92763	1.74154	1.35365	1.79743	1.75116	6.33651	1.93961	2.00814	2.18142	2.10197	2.2399	2.34243
AT1G11390	4.25819	1.78025	2.4007	2.39238	5.07651	3.05092	1.21492	3.06907	2.90601	2.09085	1.76115	1.84813	2.06117	1.96463	2.13113	2.2517
AT1G11400	1.72465	1.95547	1.35953	2.48627	5.19151	2.59773	1.307	1.78893	1.96262	2.21894	1.93971	9.04292	2.19321	2.11029	2.25404	2.36026
AT1G11410	4.99348	2.1995	2.82665	2.71027	2.17216	2.73135	4.1663	2.03935	2.93987	2.45305	2.18434	2.2538	2.42828	5.41566	5.13172	2.58904
AT1G11430	6.26749	5.69091	5.89179	4.81533	7.63788	5.60201	5.92055	6.34317	5.55578	6.46608	5.73517	7.61388	5.93504	5.6347	6.18407	4.92843
AT1G11440	4.90639	1.63898	3.65939	2.28373	1.6021	2.54018	0.680099	2.68404	2.17872	1.96819	2.95265	1.71135	1.93694	1.83499	2.01055	2.13696
AT1G11450	-0.542075	0.992135	-0.194141	1.75474	0.946109	-0.410859	2.32001	0.711827	0.355112	1.39076	0.966691	1.0816	1.35379	1.23198	1.44058	1.58745
AT1G11475	0.128047	1.41684	2.67896	2.12171	1.37553	2.49546	1.47585	3.91261	1.98056	1.78049	1.39399	1.49754	3.09904	1.63439	1.82668	1.96379
AT1G11480	5.12163	3.73614	5.02131	4.00028	5.88179	4.57525	4.90808	5.99668	4.57053	3.85799	4.42144	7.22216	4.21864	7.45257	3.87563	3.93096
AT1G11530	-0.547554	0.990877	-0.198416	1.75472	0.94476	0.972667	-0.341701	0.709983	0.820411	1.39021	0.965383	1.08051	2.12669	1.23117	1.44012	1.58721
AT1G11545	3.64265	2.00218	1.37208	2.54092	1.97286	3.17009	3.79179	1.82952	2.39733	2.2715	4.46169	2.06023	2.24538	5.93346	2.30708	2.41435
AT1G11580	5.54439	8.4782	5.85823	4.74713	4.55342	6.08588	6.46081	5.97688	5.91966	7.76481	6.38991	6.34075	5.64942	6.61149	4.65607	4.69581
AT1G11592	4.33301	1.8595	3.194	2.46561	1.82549	2.12006	1.01352	4.42768	1.95751	2.16651	3.6397	4.06833	2.98233	2.04161	2.20641	2.32595
AT1G11600	0.570717	1.64547	1.62384	2.29074	1.60856	3.20081	3.8031	4.43508	1.72026	1.97493	3.8814	1.71788	2.48795	1.84161	2.01732	2.14384
AT1G11630	-0.248497	1.08248	0.0413843	1.78695	4.64622	1.19068	-0.0785696	0.830001	-0.250338	1.4476	1.05941	1.16382	1.41345	1.30134	1.49372	1.63029
AT1G11650	7.88793	9.56258	7.37671	5.8463	9.19424	7.3491	7.38102	8.31655	7.23055	5.7633	7.31808	9.69646	6.77806	8.82536	9.34256	7.68547
AT1G11660	0.660853	1.66361	3.61586	2.28183	1.62861	2.76328	0.773362	2.84088	2.42331	1.97793	2.71636	5.34739	1.94796	1.85038	2.01859	2.14019
AT1G11670	0.483109	1.45614	0.66945	2.06882	1.42167	1.26696	0.590329	1.25083	0.880672	1.76682	1.43705	1.52399	3.19136	7.90989	1.80714	1.92789
AT1G11680	7.34714	7.96577	5.88333	4.94857	7.07464	5.94327	6.49431	6.53816	5.71385	5.43823	6.77756	8.12221	5.6654	4.83406	5.60594	4.90583
AT1G11700	2.6458	1.90183	2.85919	2.48465	5.32612	2.71272	3.04483	1.70974	2.26451	2.1958	4.65101	1.96572	2.16754	2.53886	2.2342	2.34951
AT1G11710	-0.0344041	1.1192	0.201897	1.77413	5.42999	0.0765591	0.102614	0.890015	0.347617	1.45606	1.09813	1.19372	1.42431	1.32041	1.49903	1.62674
AT1G11720	2.25204	5.9701	4.08305	3.05829	2.6547	3.53862	3.95871	2.56404	3.65302	2.8589	4.68269	6.01609	2.84029	2.78107	2.88447	2.96301
AT1G11750	7.46943	4.53115	6.14099	4.75039	9.23486	5.57188	7.55536	6.53756	5.44303	4.63033	6.16744	6.74849	5.59269	7.64164	4.64498	5.47696
AT1G11755	-0.415662	1.09024	2.70006	1.8495	1.04465	1.00326	-0.216215	0.812928	1.52048	1.48621	1.06503	1.17894	1.44941	1.32826	1.53584	1.68232
AT1G11760	-0.6156	0.941813	-0.260902	1.70878	0.895364	0.591855	-0.406422	0.658659	0.541682	1.34335	0.916137	1.03205	1.30617	1.18358	1.39345	1.54098
AT1G11780	0.0597054	1.28323	0.752449	1.9621	1.2436	1.49771	0.210154	4.9579	1.56452	1.6329	1.2613	1.3607	2.6401	1.49225	1.67741	1.80964
AT1G11790	5.26945	2.41498	2.97788	2.88678	5.82056	2.6685	4.53696	2.27147	3.20857	3.02933	2.40129	4.68235	3.00139	2.55062	2.67814	3.4792
AT1G11800	0.843684	1.16994	0.066754	1.90452	1.12621	1.68733	-0.0624003	0.904754	1.50573	1.55151	3.86986	1.25512	1.51591	1.3989	1.59958	1.74173
AT1G11820	5.07442	6.97252	4.45524	4.30088	7.355	5.03571	5.27691	5.03101	4.79306	6.64066	5.22264	7.94313	4.1609	4.12551	4.18806	5.41528
AT1G11840	8.40173	9.26639	7.0567	5.69547	8.73912	6.99982	7.7478	7.04938	6.68073	8.30503	7.35328	9.74498	6.61537	8.27284	7.25388	5.65371
AT1G11850	4.07083	8.07758	4.98239	4.10413	7.53909	4.89978	5.25133	4.5327	4.15904	3.98201	5.14601	5.67242	3.97147	6.22647	4.18712	4.04369
AT1G11860	9.82535	11.8019	8.67774	6.99954	10.961	8.70022	9.76893	9.75563	8.36829	8.09658	9.55391	11.3497	8.79035	10.7696	8.72251	9.35563
AT1G11870	6.45379	8.78549	5.24453	4.64734	7.92783	5.08021	4.98627	4.86069	5.16895	8.61635	5.6156	7.8414	4.50437	7.7945	4.71761	4.58301
AT1G11880	0.0651751	1.29079	0.32359	1.97056	1.25111	1.01842	0.215941	4.29454	1.34329	1.64094	4.29197	1.36837	1.60798	1.50009	1.68551	1.8179
AT1G11890	3.9742	5.55518	4.55949	3.307	5.50631	3.9227	5.1976	4.74871	4.0182	3.10614	4.93045	2.96131	3.08757	3.02881	3.13169	3.21061
AT1G11905	2.19397	1.35628	1.58133	2.09034	1.31286	2.48772	3.31065	1.09341	2.36025	1.73652	1.33226	1.44097	1.70094	1.58417	1.78458	1.92692
AT1G11910	9.51582	11.0917	8.90254	7.26251	10.6734	8.57987	9.02695	9.81943	8.45928	9.7987	9.24531	9.79977	8.30105	9.68399	9.83504	6.88315
AT1G11930	5.51562	7.32661	4.3829	3.36363	2.98529	4.08747	3.45884	4.84994	4.0291	3.17449	4.76704	3.03823	4.44994	3.10178	3.19852	3.27277
AT1G11940	-0.477535	1.01501	-0.142968	1.76686	0.969795	0.165015	-0.280789	3.18322	0.595422	1.40738	0.990011	1.10295	1.37093	1.25093	1.45652	1.6015
AT1G11950	-0.587459	0.967714	-0.23378	1.73566	0.921254	0.744653	0.19884	0.684565	0.570342	1.36957	0.942032	1.05799	1.33234	1.20962	1.41974	1.56751
AT1G11960	3.42779	1.80898	2.39123	2.37859	1.77745	2.20673	1.04454	1.62229	2.98771	5.91307	1.79151	1.87121	2.06817	1.97863	2.13334	4.22088
AT1G12000	8.019	5.05224	6.04874	5.04268	7.84143	5.6131	6.97039	6.85372	5.76353	8.74152	6.29873	7.87491	5.59907	7.2823	5.50304	4.99491
AT1G12020	4.35668	1.82835	3.20126	2.42398	4.92733	2.88701	1.00398	4.37994	1.7888	2.12962	1.80989	1.89399	2.10074	2.00693	2.16884	2.28644
AT1G12050	4.49838	11.735	4.395	3.87969	3.48505	4.23315	4.0015	5.67945	4.51307	3.68211	5.52316	10.3719	4.7278	3.60631	3.70718	3.78469
AT1G12060	5.52139	2.22088	3.65596	2.72885	5.1322	2.75168	2.41824	4.27623	2.08165	2.47195	2.56348	2.27433	4.23467	2.368	2.50561	2.60763
AT1G12080	5.02584	1.90052	3.61758	2.50198	1.86685	2.80782	3.89822	2.6428	2.82401	2.20485	3.66061	1.96686	2.17569	2.08095	2.24446	2.36317
AT1G12090	10.2009	12.4184	8.76548	11.0297	11.2774	8.89717	10.4154	9.12525	8.18371	10.858	9.50592	11.7197	8.11777	9.59199	10.0991	9.39999
AT1G12100	0.506498	1.26538	0.640235	1.78919	6.00367	0.536373	0.582549	1.0953	0.0818133	1.52855	1.24942	1.32233	1.50314	1.42084	1.56311	1.66706
AT1G12110	8.02259	6.15034	6.30018	5.03012	7.71074	6.62374	6.47018	7.02365	5.81307	5.06788	7.1466	9.32117	5.73711	6.59678	6.23723	4.97755
AT1G12120	1.69153	2.23594	3.58633	2.69008	2.21261	3.38767	1.73867	2.10092	3.238	9.42045	2.5464	2.28261	3.32489	2.36498	2.48745	2.57945
AT1G12140	4.53392	6.67414	4.21427	3.72565	3.42088	4.12109	5.22345	4.59291	4.28052	3.80553	3.42688	6.99853	3.55615	6.46546	3.58964	3.65029
AT1G12200	-0.0752737	1.25616	0.213138	1.96771	1.21419	0.919868	4.13724	3.29956	1.33059	1.62433	1.23295	1.33807	1.58984	1.4767	1.67093	1.80904
AT1G12220	4.52161	2.15973	1.67106	2.63165	2.13527	1.96145	1.63103	2.0178	2.31182	2.39068	2.14615	4.35908	2.36782	2.29458	9.25821	2.51731
AT1G12230	6.50164	7.85223	6.88421	5.2493	6.52292	5.98004	7.04911	5.89436	6.00365	7.52703	6.59022	7.99721	6.17622	8.0171	5.1765	6.9594
AT1G12240	8.67921	7.8935	8.06631	6.0763	9.10695	7.13491	7.59254	9.14275	7.16603	8.71103	8.58481	6.84513	8.05457	9.15733	7.55994	7.94826
AT1G12244	1.2812	1.95364	1.39238	2.46598	3.73963	2.00069	1.34397	1.79496	1.26724	2.20683	4.56052	2.00766	2.182	2.10213	9.17402	2.34357
AT1G12250	6.7354	8.04693	5.228	4.80435	8.06356	5.32864	5.72474	6.03602	5.18795	7.83268	6.2958	4.65658	5.6732	7.43135	4.72403	4.75879
AT1G12270	6.08313	3.90367	4.83057	4.15297	7.43765	4.56009	4.91501	4.79132	4.44494	5.79982	5.27184	7.73041	4.80936	5.68107	4.03455	4.08696
AT1G12280	5.34452	9.77785	4.51049	2.96417	2.52265	2.67782	3.64343	2.42228	2.16119	2.7468	2.53205	2.89011	2.72645	2.66161	2.77473	2.86041
AT1G12290	-0.169551	1.20935	2.51151	1.93387	1.1664	0.693108	0.00779509	4.0166	1.63553	1.58505	1.1856	1.2931	1.54993	1.43462	1.63247	1.77286
AT1G12300	-0.355499	1.02377	-0.052938	1.74145	0.981032	0.117183	-0.178133	0.764539	0.164066	1.39673	1.00014	1.10705	4.3594	1.24759	1.44368	1.58253
AT1G12310	2.21813	2.67656	4.16405	3.09031	2.65589	4.334	3.11933	5.10342	3.4707	2.87588	3.16005	9.46298	3.64372	2.7921	2.90338	2.98786
AT1G12320	-0.325052	1.12792	3.02196	1.87219	1.08344	1.16743	-0.1347	2.4966	-0.436171	1.5152	1.10332	1.21451	2.18997	1.36049	1.56388	1.70771
AT1G12330	4.66196	2.62847	3.68861	3.05345	2.60701	3.26198	2.31699	3.49962	2.72496	2.83413	4.23842	8.40697	4.3895	2.74793	3.47965	3.32391
AT1G12350	1.02192	1.84893	1.17102	2.41027	1.81803	2.63939	3.9936	1.66621	2.35898	2.13096	1.8318	6.09193	3.16592	2.01558	2.16798	4.23339
AT1G12360	5.97324	9.3905	5.31551	3.91196	5.67733	4.29604	5.1274	5.06663	4.92281	3.75748	4.83422	3.65091	4.54564	3.90882	3.7767	3.83686
AT1G12370	0.208863	1.43078	0.465227	2.11389	1.39101	2.6449	2.33536	4.55138	3.07486	1.7822	1.40877	1.50856	2.34876	1.64073	1.827	1.96017
AT1G12380	3.65245	1.36383	2.75123	2.08549	1.32129	2.74418	0.196187	1.66675	1.95286	1.73711	1.3403	1.44685	1.70213	1.58739	1.78437	1.92447
AT1G12390	-0.404765	1.08176	-0.0714544	1.83449	1.03661	1.76511	-0.20861	0.807266	1.26164	1.47412	3.03274	1.16961	1.43763	1.31755	1.52333	1.66861
AT1G12400	0.64589	1.51143	0.803882	2.0921	1.47939	1.20112	0.736213	1.32179	1.72082	8.75807	1.49367	1.57471	1.77525	1.68403	1.84169	1.95683
AT1G12410	6.98838	8.73127	6.06364	5.12097	7.35433	5.9689	6.64797	6.79774	5.97187	4.89485	7.01428	5.20999	6.33903	6.02341	4.90365	4.93222
AT1G12420	2.80057	1.22791	2.65087	1.97685	1.18326	1.44344	-0.0347019	0.956973	1.72699	1.61718	1.20322	1.31486	1.58088	1.46156	1.66617	1.81103
AT1G12430	2.44237	10.4495	4.24409	3.27315	2.85183	3.28292	5.00186	2.75858	3.48812	3.0638	2.86062	7.69323	3.04438	2.98271	3.09052	3.17283
AT1G12440	0.575907	1.65824	2.68336	2.30418	1.6213	3.47996	4.26575	1.90104	2.40977	2.53592	1.63779	4.34926	1.95673	1.8546	2.03048	2.15712
AT1G12450	-0.446722	1.07309	2.0856	1.83582	1.02722	-0.0489796	1.9074	0.793976	0.574525	1.47114	1.04773	1.16231	1.43416	1.31243	1.52099	1.66806
AT1G12460	1.68235	9.41001	1.77024	2.71387	5.66145	3.17311	1.73163	2.10783	2.8867	2.4751	2.81587	2.29534	2.45249	2.38015	2.50604	2.60046
AT1G12470	3.47793	1.37471	2.75683	2.09613	1.3322	2.12331	0.649428	1.11772	3.1357	1.7478	1.3512	1.45768	1.71283	1.59815	1.79505	1.93512
AT1G12500	6.52481	8.83182	5.50343	4.36491	4.8998	4.98295	5.96023	4.80516	5.02465	9.76656	4.08518	7.7272	5.58732	4.16356	4.23602	4.2932
AT1G12520	6.72428	9.07173	6.82001	5.17623	6.57964	6.28783	6.91831	6.80116	5.98821	6.2745	6.01801	5.29197	5.99169	8.00693	8.33192	6.43951
AT1G12530	-0.404985	1.00265	-0.0925627	1.72676	0.959411	-0.468302	4.21402	0.740161	-1.16513	1.37939	0.978741	1.08686	1.34429	1.22886	1.42676	1.56672
AT1G12550	4.46198	9.90159	3.6811	3.01403	2.58136	3.38093	2.75197	4.39454	3.04404	2.8006	2.59053	2.64344	2.78066	2.71717	2.82799	2.91207
AT1G12580	3.73395	5.61902	4.54932	4.18497	6.33039	4.66991	3.92815	5.85861	4.79005	6.6785	5.67237	6.48496	4.73813	7.68043	4.069	4.12028
AT1G12620	4.1729	1.33861	0.393908	2.01003	1.29957	0.175624	4.64901	1.10364	0.848609	1.68386	1.31701	1.41498	1.65131	1.54482	1.7279	1.85884
AT1G12640	1.67999	5.54843	4.09902	2.80723	2.29057	4.03876	4.62441	5.26285	3.98641	2.55888	2.30213	2.36819	2.5351	2.4586	2.59137	2.68991
AT1G12650	0.732248	1.72337	2.69404	2.33894	1.68859	2.34847	2.91006	4.40458	2.58223	2.03604	5.07691	1.79176	2.0062	1.90907	2.07654	2.1977
AT1G12680	4.88762	3.47264	2.50556	2.28048	1.59232	2.74295	1.65922	1.40602	2.90003	1.96228	1.60898	1.70282	1.93072	1.82777	2.00503	2.13253
AT1G12700	0.95199	1.01422	-0.157716	1.77176	0.968599	-0.309942	-0.298186	0.736564	0.262895	1.4098	2.79216	1.10292	1.37308	1.25213	1.4593	1.60531
AT1G12710	-0.632719	0.926115	-0.277381	1.69248	0.879673	0.0762657	-0.423136	0.642953	0.595204	1.32746	0.900443	1.01633	1.29031	1.16779	1.37752	1.5249
AT1G12730	-0.636176	0.922834	-0.280739	1.68903	0.876396	-0.0186627	-0.426529	0.639688	0.593639	1.32412	0.897165	1.01304	1.28698	1.16448	1.37416	1.52151
AT1G12750	1.27484	1.92729	2.04596	2.4304	1.90074	1.04008	4.05262	1.77238	2.04676	2.1754	1.91256	9.43135	2.15103	2.07268	2.20871	2.30983
AT1G12760	3.18648	6.72165	4.70085	3.80818	10.2157	4.36356	5.56468	3.40445	4.26207	3.6382	4.20275	3.51915	4.48998	3.57428	7.20364	3.72589
AT1G12770	6.08142	5.53214	5.42417	4.19405	7.52226	4.91925	4.88421	5.08224	4.70541	4.06434	4.50254	5.74965	4.05287	5.6575	4.08028	6.60779
AT1G12780	3.72498	1.97451	2.62156	2.55403	1.94239	3.33486	4.15875	5.29646	3.05327	2.26648	1.95671	2.78582	2.70854	2.14726	2.30468	2.41943
AT1G12800	6.49167	5.74547	6.13438	4.67757	7.74477	5.52727	6.18528	6.17547	5.67327	6.49381	4.48125	8.42859	5.04799	6.20007	4.58383	4.62478
AT1G12810	2.41531	2.44747	3.17447	2.91398	2.42322	3.82918	2.8958	4.30634	3.24152	2.67625	4.83086	2.4959	3.30071	5.04368	2.70718	5.89653
AT1G12820	5.25537	6.48956	4.28163	4.01649	6.66437	4.45117	5.59027	4.20801	4.57951	4.08475	4.96865	7.24012	5.74134	3.82463	3.89358	3.94807
AT1G12830	2.73437	1.42667	0.466942	2.10789	1.38704	2.12999	0.361719	4.05051	1.81388	1.77706	1.40474	1.50421	1.74403	1.63599	1.82173	4.13037
AT1G12840	7.30565	4.05217	5.08649	4.28029	5.87353	5.48087	5.90111	5.39714	5.36711	5.88739	4.29888	6.92629	5.12376	5.48836	4.17108	4.21925
AT1G12845	-0.126605	1.27106	3.05499	2.00437	1.22757	1.3433	1.14325	3.23763	1.24969	1.65134	1.24701	1.35584	2.28267	1.49908	1.69933	1.84141
AT1G12850	4.84533	4.61441	5.52028	4.30801	7.2895	5.34582	5.51793	5.98923	5.01304	4.18466	5.60639	7.21246	4.35001	5.50723	4.19976	5.99026
AT1G12860	4.42733	1.98324	3.39912	2.55153	1.9519	2.5075	4.79699	2.45894	2.81028	5.03059	1.96588	2.04515	2.24139	2.15212	2.30642	2.41912
AT1G12900	10.9704	12.7222	9.70713	7.56806	11.8739	9.6853	10.609	10.1851	9.32527	11.5826	9.96006	12.2108	9.20288	11.4901	10.97	10.0417
AT1G12910	1.06594	5.67146	3.76131	2.47397	1.87616	2.90077	2.76935	2.10808	2.67729	2.19235	4.30264	1.96919	2.16489	2.07587	2.22971	2.34204
AT1G12920	3.25306	2.39938	3.79306	2.88965	5.42284	4.47379	1.83371	4.0513	3.92611	2.64122	4.37454	2.45085	4.85661	2.54105	2.67368	2.77224
AT1G12930	4.04618	6.40422	3.5769	2.87894	4.56015	2.49119	1.98653	2.31616	3.17982	2.65541	2.43152	5.77823	2.63432	2.56694	2.68432	2.77265
AT1G12940	-0.719349	0.83447	-0.363702	1.59282	0.788382	-2.94007	-0.509414	0.553269	0.961452	1.23217	0.808996	0.923958	1.1954	1.07409	1.28169	1.42739
AT1G12970	2.25385	10.3387	3.3273	3.0412	4.91995	2.7061	4.5354	2.49525	2.50053	2.82189	4.50231	2.66009	2.80137	2.73603	2.85006	2.93649
AT1G12990	5.56866	11.2844	4.95468	3.63933	3.27416	4.41038	3.71184	4.98655	4.2227	3.45533	5.67002	3.32452	3.91914	3.38532	3.47855	3.55061
AT1G13000	5.38472	1.8285	1.09928	2.41321	1.79593	2.37552	2.89383	3.18895	2.94476	2.12371	1.81045	1.89271	2.09536	2.00333	4.65548	2.27783
AT1G13020	5.41873	6.22168	6.2829	4.46682	6.28762	5.11799	5.20049	5.18302	4.96878	4.34916	5.57452	8.14024	5.49784	5.2398	6.91516	4.40897
AT1G13030	0.367483	1.43131	0.58016	2.06407	1.3951	0.954101	2.78098	1.21446	0.719723	1.75451	1.41126	5.19412	4.26318	1.62375	1.79608	1.92011
AT1G13060	5.84851	9.57471	6.54256	4.6422	8.10177	5.64684	5.19854	6.21353	5.65275	4.51451	6.24327	7.80138	5.52451	4.46824	4.53016	5.7152
AT1G13080	5.57634	2.50432	3.63767	2.96595	5.68811	3.92539	4.21178	3.1925	3.49077	2.73056	2.491	2.55221	4.43914	2.63647	3.13939	2.85436
AT1G13090	3.56208	7.59856	5.38304	4.04566	4.06089	4.7587	5.27584	5.37896	4.80676	6.26842	3.93763	6.06205	3.89366	4.44237	3.92336	6.58616
AT1G13100	1.93179	1.32109	0.395777	1.98359	1.28267	1.87338	0.294668	1.09001	1.80299	1.6614	1.29983	1.3963	1.62928	1.52425	1.70487	5.22394
AT1G13110	5.44731	6.95528	5.32799	4.3732	4.5669	4.9245	5.91155	5.65949	4.92975	6.64417	4.7991	4.93559	4.88267	4.20987	7.47897	5.86766
AT1G13120	6.03537	1.38837	1.18454	2.02783	1.35171	1.28433	0.432531	1.16874	1.86857	1.71521	1.36808	1.46027	1.68421	1.58305	1.75722	1.8825
AT1G13160	4.2321	5.97732	2.73513	3.33191	4.9928	3.54788	2.59662	4.11484	3.61541	3.13516	2.94611	9.85852	4.13073	3.05944	3.16017	3.23741
AT1G13170	0.663072	5.36657	0.84214	2.20006	4.9744	2.38769	0.766005	1.40462	2.624	1.90614	1.58547	1.66998	1.87724	1.78327	1.94537	2.06287
AT1G13180	-0.23722	4.38495	0.0603694	1.8405	1.08201	0.584441	-0.0627597	0.867191	1.79017	1.49588	1.10099	1.20728	1.46117	1.34719	1.54275	1.68147
AT1G13190	0.681457	1.72307	1.69481	2.35574	1.6871	3.41465	3.21004	4.81537	3.17047	2.04528	3.47237	2.63359	2.0146	1.91468	2.08687	2.21115
AT1G13195	-0.544821	0.999602	-0.194123	1.76586	0.953331	1.12168	-0.338029	0.717753	1.69781	1.40023	0.974023	1.08953	1.36308	1.24068	1.45029	1.59784
AT1G13210	1.22157	2.04413	3.58827	2.60983	4.58816	3.15878	2.4605	1.8603	4.10275	2.32823	3.31716	2.10562	4.11959	2.21197	4.68242	2.47782
AT1G13220	2.51111	6.6847	3.85575	3.31193	2.90316	3.31595	3.94024	4.30157	3.40685	10.6712	2.91165	2.96078	4.37165	3.02973	3.1343	3.21428
AT1G13245	4.63	1.65524	4.10111	2.27923	1.61984	2.33714	0.759082	1.44392	1.65932	1.97277	1.63564	4.53673	1.94252	1.84399	2.01381	2.13646
AT1G13250	5.73684	2.75875	3.80324	3.17077	5.17104	4.0346	2.33245	4.77262	3.323	2.95795	5.59994	2.80041	3.87138	4.48728	2.98533	3.06926
AT1G13260	2.13567	2.59999	4.15124	3.0183	6.3003	3.44378	4.7049	4.9729	3.3386	5.4926	2.58829	2.64228	2.78207	2.71745	2.83015	2.91536
AT1G13270	3.45138	3.22352	4.94609	3.55573	6.53886	4.27548	4.80377	4.82361	4.26889	3.38025	5.25763	3.25562	5.20294	5.29194	3.67585	3.47111
AT1G13280	3.02345	6.8233	4.1509	3.61472	3.29686	4.23185	5.22998	4.71155	3.80576	5.37822	5.04301	3.34002	3.68045	6.4411	3.4735	3.53658
AT1G13320	5.34538	7.21409	4.62996	4.07468	7.61475	4.67131	5.50552	4.8209	4.63495	7.32147	4.97112	3.83709	4.28823	3.88146	3.95099	4.00587
AT1G13340	0.161297	1.43311	2.89252	2.13326	1.39215	2.41801	2.05943	4.16581	2.64635	1.79405	1.41044	1.51315	1.76012	1.64896	1.83995	1.97622
AT1G13350	5.39028	10.4911	3.28337	3.74498	8.9058	3.49186	4.56559	3.3051	4.3212	3.5616	3.77671	6.90133	3.54486	3.49205	3.58471	3.65647
AT1G13360	3.27173	2.65368	4.69911	3.09201	2.63161	4.29844	4.25616	5.75527	3.67536	2.86594	4.40814	4.3202	2.84469	4.74175	2.8951	2.98437
AT1G13380	3.87845	2.01992	3.27483	2.60009	1.9879	3.46566	4.44266	3.94501	2.87637	2.31187	2.00217	4.6632	2.28373	2.19251	2.35013	2.46514
AT1G13390	-0.35227	1.13159	2.92332	1.88607	1.0864	1.88668	-0.156981	0.856985	1.51588	1.52458	1.1066	1.21953	1.48801	1.36769	1.57391	1.7196
AT1G13440	10.6856	12.2477	9.67543	7.54927	11.0318	9.51711	10.2556	10.2761	9.46537	11.283	10.3017	11.2388	8.86442	10.9857	10.4681	8.55771
AT1G13450	0.547438	1.64056	3.95019	2.2895	1.60339	1.68895	3.30086	3.90266	2.27821	1.9721	1.61998	4.19506	1.94064	1.838	2.01473	2.1419
AT1G13460	1.29247	8.98655	3.5772	2.44322	1.91592	2.57748	1.3526	1.78806	2.31807	2.18942	1.92769	1.99499	2.16515	2.08714	2.22257	2.32323
AT1G13470	5.43336	9.83604	6.18244	4.39711	5.87113	5.76771	4.97672	7.21493	5.86988	4.26531	5.40586	5.65031	5.8246	4.21738	4.2815	4.33256
AT1G13520	-0.331799	1.13704	-0.00421708	1.88709	1.09217	0.749663	3.0792	0.864497	2.45451	1.52751	1.11223	1.22438	1.49115	1.37157	1.57656	1.72145
AT1G13560	3.7864	3.50424	5.39201	3.79361	3.49098	4.79105	5.57838	5.35024	4.90117	5.44434	5.47914	3.53129	5.59866	6.24284	3.6577	3.97851
AT1G13570	3.3187	2.05164	1.54809	2.53071	2.02667	1.95323	1.50624	1.90646	2.35234	9.09167	2.03778	2.10146	4.21413	2.18902	2.3184	2.41504
AT1G13580	-0.189426	1.20583	2.10551	1.9356	1.1625	1.66822	-0.00959628	0.943226	1.82151	1.5845	1.18187	1.29029	3.86397	1.43294	1.63226	1.77359
AT1G13640	4.8209	4.13391	4.52965	11.3428	3.19133	4.26678	4.80139	3.1108	3.71729	3.37819	4.64789	5.57068	3.36087	3.30614	3.40206	3.476
AT1G13650	0.330195	1.45978	3.85551	2.11487	1.42201	1.7397	3.93419	1.23309	-0.15036	1.7954	1.43887	4.55933	1.76364	1.6599	1.83841	1.96652
AT1G13690	4.74714	1.7263	1.00977	2.30687	1.69409	2.53485	0.940574	2.24226	2.05883	2.01893	1.70846	1.78986	1.99078	1.89948	2.05719	6.6624
AT1G13700	-0.333684	1.09104	0.503992	1.82738	1.04707	-0.112733	3.59508	0.824114	-0.2881	1.47412	1.06673	1.17667	2.62412	1.32105	1.52228	1.66461
AT1G13710	5.48402	7.39704	1.60403	2.66538	2.13259	2.8663	3.40407	2.00244	2.37911	2.40973	3.57584	2.21289	2.3852	2.30629	2.44321	2.54469
AT1G13730	4.73956	2.22251	2.85936	2.74862	2.1944	3.75934	3.72114	5.30266	3.57998	2.4838	4.38327	2.27841	2.45827	2.376	2.51862	3.07678
AT1G13740	0.642684	6.54676	2.51587	2.20857	1.56863	2.06881	0.748177	1.39981	1.84899	1.90986	3.45804	1.66977	1.88048	1.78497	1.94974	2.06916
AT1G13750	1.35498	1.95417	4.45133	2.51518	5.01162	2.77348	1.21473	5.07878	2.8549	2.23592	3.37971	2.01516	2.20872	2.12063	2.27293	2.38427
AT1G13770	5.19156	1.22443	0.269685	1.89688	1.1852	1.12416	0.163726	0.98802	0.816098	1.57075	1.20272	1.30114	1.53815	1.43143	1.61485	1.74584
AT1G13780	-0.417228	1.0269	-0.0948006	1.76335	0.982811	-1.18701	3.87076	0.759056	0.542991	1.41046	1.00252	1.11272	1.37476	1.25732	1.45862	1.60085
AT1G13810	2.24365	1.15032	0.0436905	1.88563	1.10651	1.30225	-0.0860146	0.884566	0.0894625	1.53243	3.75412	1.23565	1.49679	1.37964	1.58053	1.72278
AT1G13820	6.17572	11.3889	4.44093	4.20522	6.38429	4.77146	5.07538	6.02063	4.57487	4.04554	4.93142	7.23465	5.55607	3.98604	4.63634	4.12767
AT1G13830	-0.340965	1.05287	-0.03298	1.77516	1.00984	1.75843	-0.160045	4.20088	-1.15907	1.42825	1.02907	1.13669	1.39323	1.27815	1.4755	1.61523
AT1G13860	2.06658	2.56377	3.43365	2.99995	9.44814	2.61747	2.10798	2.43718	2.96838	2.77465	2.55156	9.45194	2.75354	2.68624	2.80362	2.89245
AT1G13870	1.96683	11.2278	2.6003	3.00192	9.16511	2.96011	2.01428	2.38527	2.57955	2.7572	2.51212	2.5743	2.73412	2.66042	2.78881	2.88547
AT1G13880	1.50736	2.1466	2.77274	2.64533	9.24142	2.49975	1.56572	3.68229	2.91112	2.39235	2.13204	2.19889	4.08978	2.29053	2.42538	2.52569
AT1G13900	3.35523	1.87137	1.16668	2.44509	5.58321	3.16877	2.4836	1.6831	2.67871	2.16036	4.51013	1.9341	2.13254	2.04234	2.19818	2.3118
AT1G13910	4.2403	1.64011	2.9149	2.23696	5.961	1.13337	0.804777	1.44087	1.75944	1.94241	1.62156	1.70606	1.91347	1.81941	1.9817	2.09943
AT1G13920	0.0311811	1.22082	0.279972	1.88723	5.10104	0.0313043	0.176151	0.987135	0.972667	1.56375	3.21139	1.29672	1.53144	1.42571	1.60746	1.73735
AT1G13930	9.00402	11.2235	8.13727	6.19686	8.65916	7.33622	8.19519	9.9185	7.4436	9.15942	9.56649	8.60836	8.09665	9.1811	9.04186	6.16118
AT1G13940	0.0445919	2.357	2.87819	2.08028	1.32484	1.89893	3.98354	1.11316	1.95936	1.73551	1.34359	1.44875	1.70092	1.58754	1.78224	1.92085
AT1G13950	-0.268271	1.0997	0.0319107	1.81618	1.05716	0.261903	-0.092115	0.841918	0.247043	1.47151	1.07618	1.18263	3.42065	3.89461	1.5184	1.65716
AT1G13960	-0.0241648	1.31034	2.8505	2.02552	1.26818	2.3855	0.144338	1.05539	2.43252	1.68027	1.28702	3.90741	1.6456	1.5319	1.72711	1.86595
AT1G13970	0.48995	1.48443	2.44153	2.10191	1.44954	1.82793	0.600871	1.27636	1.60559	7.20868	1.46511	1.55305	1.76816	1.67073	1.83872	1.96025
AT1G13980	1.22151	2.05267	3.99664	2.61967	2.02146	3.73797	2.94159	5.07055	3.57125	2.3375	3.90621	2.11434	3.09102	2.22097	3.817	2.48741
AT1G13990	5.34346	3.37498	4.46552	3.61695	6.419	4.13276	4.51781	4.94448	4.46479	3.48279	3.36929	6.28764	4.00473	3.43541	3.49898	3.55061
AT1G14000	6.1275	7.10784	4.68577	3.98233	7.12113	4.72481	3.78815	5.59382	4.69535	3.83824	4.32488	6.92853	4.20415	3.78504	3.8561	3.91213
AT1G14010	4.24175	1.91188	1.25843	2.46429	1.8817	2.98044	1.19794	1.73391	2.75128	2.18848	1.89515	6.81207	4.21423	2.07507	2.22494	2.33481
AT1G14020	5.01517	1.91216	3.27648	2.46297	1.88206	2.70676	1.19982	1.73463	2.57936	2.188	1.89548	6.47497	2.1613	2.07491	2.22436	2.3339
AT1G14030	4.75508	5.32378	4.35169	2.76148	5.16383	3.06757	1.99403	2.09461	3.4236	2.5054	2.2384	2.30736	3.18442	2.40143	2.539	2.64073
AT1G14060	0.925417	1.67316	1.05459	2.21248	1.64408	2.09887	0.998745	1.5023	1.90528	1.94163	1.65703	9.01799	1.91549	1.83115	1.97727	2.08497
AT1G14070	-0.394728	1.10943	-0.0567284	1.86916	1.06383	2.05967	2.44311	0.832173	1.12808	1.50552	1.08422	1.19814	1.4687	1.34749	1.55519	1.70179
AT1G14100	-0.629722	0.929145	-0.274419	1.69572	0.882695	0.357416	-0.420163	0.645942	0.40274	1.33058	0.903469	1.01938	1.29342	1.17087	1.38065	1.52808
AT1G14130	-0.586241	0.966977	-0.232657	1.73399	0.920581	1.27347	-0.377674	0.684239	0.601004	1.36831	0.94133	1.05713	1.33113	1.20856	1.41842	1.56602
AT1G14140	3.49118	1.36891	3.45128	2.08483	1.32677	1.4428	0.2064	2.79068	1.59599	1.73896	1.3456	1.45117	1.70426	1.59048	1.78585	1.92491
AT1G14150	5.41775	9.98886	5.11085	4.18697	5.75771	4.88617	4.07924	5.91121	4.80381	4.02646	5.72035	10.0669	5.09052	3.96667	4.04647	4.10901
AT1G14170	-0.189539	1.15592	0.103773	1.86783	1.11379	1.20504	-0.0175727	4.48767	1.5141	1.52483	1.13262	1.23809	1.49032	1.37704	1.57143	1.70946
AT1G14180	0.840821	8.19214	0.969802	2.1201	1.55615	1.84985	0.914074	1.41534	1.4905	1.85146	1.56902	1.64227	1.82553	1.74184	1.88681	1.99364
AT1G14200	0.303138	1.51172	3.82168	2.19378	1.47211	2.59356	0.449316	3.13504	2.1194	1.86222	3.28401	1.58922	1.82916	3.42403	1.90697	2.04004
AT1G14210	2.04948	1.21756	0.0730155	1.97315	1.17243	2.25906	1.83783	1.98447	1.12039	1.61061	1.1926	1.30542	1.57399	1.45357	1.66003	1.80608
AT1G14230	3.46465	1.93972	1.91745	2.48634	1.91	2.65349	1.2425	1.76469	2.72859	2.21288	2.32586	1.99859	4.49352	2.10073	2.24897	7.29902
AT1G14250	3.0941	2.47798	3.56798	2.92711	2.45498	5.38497	3.25506	3.15766	2.65018	2.6967	3.83938	2.52403	2.67495	8.41639	2.72651	2.81756
AT1G14260	0.0787842	1.1977	0.306479	1.84815	6.98187	0.0957454	0.210937	0.972839	0.161834	1.53089	1.17696	1.27114	1.49935	1.39635	1.5736	1.70083
AT1G14270	3.7165	7.94319	4.11042	3.34951	2.96448	3.51377	5.3354	3.72937	4.16249	4.48712	2.97242	3.01846	4.77267	4.33992	3.18166	3.25716
AT1G14280	6.48689	4.65447	5.08515	4.43934	7.48777	5.15313	5.89435	5.47933	4.69062	8.22327	6.13502	4.23431	5.49582	7.08086	4.33133	4.37894
AT1G14290	0.76539	1.71874	2.24338	2.32136	1.68486	2.7644	2.46225	3.84355	2.51869	2.02421	1.69998	2.2591	1.99499	1.89999	5.53018	2.18266
AT1G14300	-0.501147	1.03875	1.13514	1.8059	0.992494	1.41663	-0.295456	0.75712	1.23632	1.43955	1.01318	1.12867	1.40236	1.27986	1.48968	1.63747
AT1G14310	1.4904	1.01382	-0.178544	1.78039	0.967556	1.4215	-0.321932	0.732062	-0.2141	1.4145	0.988244	1.10374	1.37734	1.2549	1.46458	1.61222
AT1G14320	8.90342	11.0176	7.87624	6.29222	9.61129	7.90859	8.55734	8.84605	7.83031	8.14496	8.38408	9.63432	7.31483	9.63463	7.58997	8.25902
AT1G14330	-0.298751	1.1454	0.0222588	1.88773	1.10109	1.83803	-0.110037	3.44878	2.11033	1.53148	1.1209	1.23168	1.4955	1.3772	1.58004	1.72355
AT1G14340	1.81614	4.15916	3.40776	2.23008	1.52704	2.14013	0.555011	4.14487	2.12485	1.90598	1.54416	1.64049	1.87376	1.7685	1.94961	2.07958
AT1G14345	7.2295	8.27988	7.06111	5.39916	7.72085	6.69247	6.94132	7.27546	6.1777	6.26769	6.95647	7.75962	6.50899	7.35488	6.34289	5.48543
AT1G14350	1.02921	1.91167	2.65344	2.49315	5.44061	3.25964	3.84013	3.72197	3.04906	2.20488	2.87026	1.97538	2.17668	2.08522	2.2432	2.35827
AT1G14360	5.36936	2.04737	1.66336	2.58523	5.18592	2.73139	4.62422	1.87527	2.924	2.31612	2.03117	2.10527	3.29044	2.20577	2.35164	2.45878
AT1G14370	3.60294	1.63273	3.11364	2.28657	1.59532	2.96594	0.688916	4.47208	3.26971	1.96681	1.61201	1.70616	1.9351	1.83164	2.00977	2.13792
AT1G14380	1.83939	6.0415	3.47683	2.89689	4.80057	2.91516	4.62354	3.90224	3.06562	2.65784	2.41338	2.47597	2.63506	2.56199	3.92604	3.90956
AT1G14400	7.04079	10.1752	5.94502	4.65573	4.5394	5.73987	5.87441	6.70207	5.51793	6.39065	5.90909	7.01669	4.51596	7.70663	4.54303	4.59275
AT1G14410	5.18295	2.23459	4.71203	2.73211	5.7565	3.04027	1.83442	4.20904	3.04815	2.48065	2.21996	2.28708	2.45653	2.37891	2.51359	2.61342
AT1G14430	5.1123	1.80927	1.09755	2.38536	1.77729	2.69124	3.77653	1.61968	1.88569	2.09973	5.29102	1.87237	2.0718	1.98118	2.1377	2.25171
AT1G14440	4.12232	1.52783	0.623928	2.19669	1.48924	1.96599	4.15631	1.79143	1.79479	1.87076	1.50647	1.60346	3.34908	1.73236	1.91467	2.04541
AT1G14450	2.84123	10.7737	3.76576	3.55578	5.52753	4.39861	2.86823	5.63491	3.52666	3.36779	3.18943	6.65077	3.62867	4.07868	3.39157	3.46523
AT1G14460	3.06333	2.08037	3.77598	2.59804	6.27249	2.11021	1.45138	1.91827	2.22525	2.33719	2.06501	2.13534	2.31209	6.72278	2.37142	2.47506
AT1G14480	-0.673836	0.8866	-0.317139	1.6506	0.840233	-0.921769	-0.46332	0.603791	0.433503	1.28699	0.860971	0.976648	1.24995	1.12777	1.33688	1.48373
AT1G14490	2.92207	1.20244	0.132254	1.92638	1.15952	0.916086	3.92914	0.942496	-0.348155	1.57786	1.1787	1.28612	1.54277	1.42754	1.62524	1.76552
AT1G14510	5.62419	6.40775	4.45305	3.86363	8.20183	4.33033	5.81597	4.84201	4.18174	3.70987	3.56942	3.60366	4.10124	6.20098	3.72901	3.78891
AT1G14530	0.578008	1.50103	0.750592	2.10053	1.46761	0.890536	0.676986	1.30259	0.696746	3.4475	1.48251	1.56692	1.77475	8.63522	1.84331	1.9618
AT1G14540	-0.550732	2.17285	-0.205207	1.73186	0.927787	-1.12898	-0.347028	0.694893	2.00586	1.3699	0.948249	1.06249	1.33314	1.21202	1.41945	1.5655
AT1G14560	4.50317	2.33862	1.92737	2.77948	6.16946	2.37924	2.34382	2.21189	3.20399	5.67325	2.32632	2.38314	2.53058	4.30279	2.58132	2.67116
AT1G14570	4.18008	10.7159	4.66567	3.98945	9.63028	4.62461	5.47871	4.86629	4.41191	8.33059	3.63883	3.68065	3.79198	3.73997	3.83125	3.90203
AT1G14580	3.29175	5.76595	3.11469	3.35539	6.36832	3.89009	5.75278	4.55099	3.61752	3.16697	4.01256	5.06486	3.14958	3.09447	3.19092	3.2649
AT1G14590	4.39013	1.25395	0.208021	1.96693	1.21187	1.88995	0.0883907	0.999425	2.20864	1.62293	1.23067	1.33605	1.58837	1.47499	1.66962	1.80799
AT1G14600	-0.137201	1.19182	3.50154	1.90012	1.14999	0.587931	0.0317296	0.938778	0.153488	1.55849	4.1405	1.27343	1.52416	1.4115	1.60488	1.7423
AT1G14610	6.89329	4.78141	5.98391	4.93252	8.07538	5.55899	6.82024	6.48041	5.70739	6.27044	6.47491	6.18686	5.46824	7.62207	4.9852	6.27866
AT1G14620	2.30464	9.91136	3.91186	3.07059	2.63615	2.98078	3.97708	2.78271	3.0388	2.85604	2.64533	2.69835	2.83601	2.77229	6.76037	2.96804
AT1G14650	6.8861	4.35391	5.27346	4.57038	8.65565	5.39297	6.31976	5.08502	5.25918	5.93163	5.66946	6.96708	5.06142	7.24504	4.46627	5.3091
AT1G14670	6.86825	8.61767	6.08397	4.59282	7.34492	5.83501	6.17896	5.72089	5.86463	4.47317	4.36895	7.61524	4.99017	5.70018	4.48778	4.53402
AT1G14685	3.40471	1.40769	0.359784	2.12744	1.36533	1.9275	1.79738	2.82116	2.53918	1.77969	2.6715	1.49038	1.74481	1.63042	1.82684	1.96665
AT1G14687	2.84053	8.24222	1.1516	2.22945	1.69156	1.37511	1.10191	1.55961	1.52944	1.97158	1.70367	1.77279	1.94683	1.86716	2.00536	2.10773
AT1G14690	0.708015	1.6701	0.892352	2.2747	5.52908	2.69568	1.54371	2.8251	2.72777	1.9768	3.88399	1.73711	1.94749	1.85215	2.01659	2.13571
AT1G14700	2.94164	2.40927	2.58103	2.84634	2.38708	2.90681	1.9454	2.28133	3.09358	2.62125	5.13213	9.59319	3.44743	2.53254	2.65027	2.7391
AT1G14710	6.33871	3.98489	4.79953	4.21177	4.89448	4.7533	5.62714	5.88556	4.83921	5.29754	4.43012	7.92122	4.40692	7.01511	4.10208	5.01814
AT1G14720	4.66964	2.08543	3.48372	2.63481	2.05551	3.38142	4.49659	5.26297	2.88723	2.3603	2.06884	2.1447	2.77759	2.24751	2.39658	2.50592
AT1G14740	2.13768	1.47066	0.514744	2.15068	1.43115	3.06868	1.09897	4.43906	3.56107	1.82019	1.4488	1.54796	1.78723	1.6794	1.8648	1.99745
AT1G14750	0.0498421	6.30775	2.65342	1.84476	1.1524	-0.809082	0.185983	0.962852	-0.6125	1.52607	1.1693	1.26438	1.49433	1.39062	1.56902	1.69689
AT1G14770	3.52445	1.75087	1.33847	2.32538	1.7192	1.2988	0.987068	1.56347	1.57496	2.03967	3.89728	7.67637	2.01182	1.92158	2.07756	2.1915
AT1G14780	0.083998	5.91053	0.319271	1.88184	1.18943	0.223759	0.220768	0.999678	1.91053	1.56322	1.20634	1.30147	1.53149	1.42776	1.60618	1.73402
AT1G14790	0.951796	1.79913	3.31312	2.37119	7.33337	2.47571	1.03949	3.63115	2.31969	2.08666	1.78165	1.86142	2.05892	1.96907	2.12438	2.23785
AT1G14810	7.33232	7.82386	5.58586	4.53288	5.28447	5.27478	6.12268	5.64988	5.08058	4.41743	5.341	6.63052	4.56903	7.46865	5.07417	4.66524
AT1G14820	0.141401	1.40455	3.04783	2.10112	1.36382	2.11238	0.296771	4.0814	2.48229	1.76362	1.38201	1.48417	3.07429	1.61927	1.80928	1.94486
AT1G14830	4.33444	5.62964	5.0216	3.97646	6.51624	4.70945	4.38704	5.32161	4.75072	5.97739	5.94214	3.75167	3.8295	3.79264	6.17489	3.91015
AT1G14840	4.69884	11.0841	3.86394	3.44493	3.04698	3.80541	4.25082	2.96031	3.62751	3.24607	4.02493	3.10272	3.22772	3.16959	3.27134	7.36555
AT1G14850	5.06926	8.41229	5.53077	4.78189	6.2109	4.88058	6.48582	5.53195	4.88721	4.6897	5.65535	6.96973	4.81047	7.01379	8.11839	7.0632
AT1G14870	3.22435	6.09644	2.37705	2.68128	2.14186	2.70693	2.97426	4.66601	3.94058	2.42356	3.18069	2.22377	2.39874	2.31873	2.45742	2.55985
AT1G14880	7.94437	10.1226	7.96228	5.55585	10.3594	7.6035	5.97846	9.15203	7.41165	7.8184	7.39991	8.37281	6.84361	5.41954	5.46687	7.8431
AT1G14890	1.9472	2.37222	2.7248	2.83675	8.40768	2.99349	2.88893	5.0418	2.50897	2.59928	2.35889	2.42018	2.57677	2.50471	5.36178	2.72403
AT1G14900	-0.0283753	4.45652	0.251553	1.97602	1.23187	2.19501	0.135425	2.26862	2.15335	1.63638	1.25034	1.3539	1.60231	1.49062	1.68243	1.81897
AT1G14910	4.73063	8.60909	4.94162	4.36489	8.39758	4.77599	6.03356	5.09841	4.60181	8.51595	4.97718	4.11493	5.40684	7.35272	4.23505	4.29272
AT1G14920	6.18039	6.97099	4.39603	3.71899	3.40712	4.6169	4.69773	5.58581	4.073	3.55999	5.50352	3.44918	4.57583	4.7105	3.57988	3.64192
AT1G14970	0.39358	1.36011	0.577656	1.97335	1.32569	0.376058	0.49942	1.15525	0.411708	1.67077	1.34105	1.4279	1.64104	1.54439	8.95718	1.83209
AT1G14980	6.5002	3.74477	4.61408	3.85086	8.0189	4.52529	5.0425	5.39538	4.10378	3.69763	4.46333	5.99649	4.3696	4.16201	3.71671	3.7764
AT1G14990	4.91921	1.61856	2.29443	2.25538	3.24411	1.92721	0.678794	1.40112	0.997255	1.94341	1.59844	1.6899	3.70634	3.40175	1.98526	2.1102
AT1G15000	2.64598	2.53458	2.85804	2.97479	2.51213	3.43802	4.42554	2.87948	2.75985	2.74854	3.65872	8.11468	3.34614	5.351	2.77777	2.86713
AT1G15002	0.0486866	1.8429	3.45111	1.94657	1.22955	-1.1289	1.16505	1.03078	-0.172553	1.61805	1.24721	1.3464	1.58521	4.32896	1.66247	3.68712
AT1G15010	-0.264797	1.10245	0.035185	1.81882	1.05992	-0.0466842	4.45245	0.844745	0.633007	1.47417	1.07893	1.18535	1.43945	1.32539	1.52106	1.6598
AT1G15020	3.86042	6.6172	3.34431	3.29203	2.94174	3.6718	2.64306	4.30151	3.36019	3.39154	4.88077	2.99062	3.10053	3.04938	6.67107	3.20776
AT1G15030	1.98203	2.21279	2.83345	2.71771	7.04713	3.38298	3.70208	3.36936	3.19431	2.46272	4.33597	2.26618	2.43824	2.35946	2.49613	2.59737
AT1G15060	2.62589	5.13963	5.11192	3.37385	2.9899	3.87101	4.138	5.60564	4.42596	3.18237	4.34543	6.28048	3.6756	3.38096	3.20675	4.04102
AT1G15100	4.70846	2.43151	5.05875	2.90427	2.40677	3.83995	2.05737	5.52283	3.41084	2.6639	3.83275	2.48083	5.04951	2.56745	2.69522	2.79048
AT1G15110	4.36255	2.04435	2.47074	2.57193	7.78917	2.28097	1.60864	1.87806	2.85615	2.30664	2.02863	2.1006	3.93618	2.19859	2.34151	2.44698
AT1G15120	5.85831	8.52761	4.71927	3.79806	3.48796	4.71791	5.06171	4.76313	4.25839	3.63958	4.84758	3.5296	3.62529	6.08637	4.3964	3.72115
AT1G15125	-0.651787	0.907451	-0.295716	1.67249	0.861061	-0.640837	-0.441667	0.624557	0.767577	1.30822	0.881809	0.997557	1.27114	1.14881	1.35819	1.50528
AT1G15130	5.94635	7.89145	5.47092	4.60227	6.63749	5.47442	5.88425	6.17998	5.46981	4.49224	6.70216	5.89708	4.48266	7.12411	4.66938	5.11933
AT1G15140	7.59678	7.32109	6.20777	5.08061	9.23597	5.97625	6.79654	6.99905	5.82571	6.85085	5.85935	7.89239	5.57373	7.07693	5.25772	5.44147
AT1G15150	-0.619936	0.936565	-0.265028	1.70266	0.890166	-0.162491	-0.410543	0.653712	1.14678	1.33766	0.910917	1.0267	1.30052	1.17807	1.3877	1.53507
AT1G15160	-0.119682	1.24724	0.17826	1.96994	1.20446	1.74623	1.12956	0.988261	1.68736	1.62171	3.64116	1.33065	3.2931	1.47169	1.66902	1.80914
AT1G15165	0.178395	1.27459	0.399581	1.91914	1.23758	1.2091	0.306612	1.05276	0.874103	1.60427	1.2541	1.34716	1.57302	6.83178	1.6466	1.77282
AT1G15170	2.7786	9.80777	3.66197	3.48977	3.11977	3.39894	5.25504	3.04001	3.32174	3.30426	3.12734	7.02925	4.10409	6.22392	3.32778	3.40053
AT1G15180	1.16931	1.63991	2.55165	2.25187	1.60533	1.12633	5.497	1.43365	2.67021	1.95081	1.62076	1.70793	2.44505	3.90582	1.99107	2.1115
AT1G15200	3.57593	5.4054	2.86324	3.02229	2.63735	3.07839	2.49388	2.5515	3.30887	5.9874	2.64543	5.84936	3.11578	2.75748	2.85607	2.93112
AT1G15215	-0.0443233	0.950645	-0.251563	1.71791	0.904195	-0.101444	-0.396943	0.66751	0.932895	1.35227	0.924968	1.04089	1.31508	1.19244	1.40239	1.55
AT1G15220	2.56163	1.24748	3.67503	1.98263	1.20383	1.20594	0.0223003	0.982925	1.47173	1.62893	1.22334	1.33256	1.59329	1.47626	1.67704	1.81941
AT1G15230	3.73402	6.26251	2.34771	3.13975	9.92884	3.01905	2.31906	4.62106	2.975	4.3977	2.71908	2.77131	2.90728	2.84428	2.95431	3.03803
AT1G15240	5.47124	2.60127	3.8255	3.02887	2.57966	3.01834	3.0621	4.57936	3.33867	2.8083	2.58926	2.64463	3.59701	2.72155	8.41041	2.92372
AT1G15250	3.28332	2.6259	2.54898	2.46492	5.73268	2.04835	3.60801	1.70765	1.1574	2.18157	1.87695	1.95671	3.21834	2.06424	3.51991	2.33223
AT1G15260	3.48805	2.87096	4.1859	3.26925	5.68133	3.99714	4.98989	4.89119	3.83762	5.74128	4.36526	2.9109	3.04339	3.84491	3.08917	3.17053
AT1G15270	7.24446	4.1232	5.30787	4.38685	10.0057	5.09916	5.65418	6.01512	5.07046	4.24432	4.98978	8.32154	5.28396	4.19199	4.26193	6.5716
AT1G15280	6.30785	2.99966	3.733	3.35725	5.79582	3.83237	5.88322	4.88869	4.08091	5.023	2.98999	3.03475	3.15251	3.09774	3.19362	3.2672
AT1G15290	7.31628	9.95977	6.55021	5.06797	8.81233	6.2999	7.00489	6.99257	6.62283	6.09819	7.44859	7.7213	5.91695	4.91075	4.96628	5.66231
AT1G15300.1	-0.254986	1.17497	2.76982	1.91683	1.13074	0.419409	3.33245	0.906593	0.710254	1.56061	1.15051	1.26112	1.52465	1.40645	1.60914	1.75261
AT1G15340	7.20742	6.73327	5.95625	4.36609	7.83845	5.50962	5.37768	6.43367	5.19616	4.2428	5.21975	5.26338	5.05311	4.19821	4.25789	4.30559
AT1G15350	4.99753	1.92249	1.23683	2.4878	1.89132	2.67691	2.98905	4.69535	2.40124	2.20669	1.90522	1.98407	2.17928	2.09048	4.9853	2.35609
AT1G15370	3.80764	5.39294	3.62696	3.16305	2.74007	3.55239	4.28929	4.33672	3.56074	2.95399	2.74899	2.80051	3.50013	2.87244	8.10019	3.06311
AT1G15380	0.469539	5.29593	0.674202	2.13069	1.46958	0.84018	0.587817	3.8207	1.9862	3.47473	1.48549	1.5752	2.34263	1.69491	1.8652	1.98797
AT1G15390	-0.101068	1.2236	0.185763	1.93178	4.39816	2.64662	0.0669342	0.970936	1.91718	1.59004	1.20049	1.30512	1.55571	1.4431	1.63642	1.77387
AT1G15400	0.998103	1.81362	3.55735	2.37641	1.78281	2.86152	1.08091	2.71985	2.25127	2.09567	1.79654	1.87456	2.06838	1.9801	2.13281	8.04371
AT1G15405	9.03719	10.3464	8.79	8.15439	10.6449	6.95936	8.10318	10.3557	7.04806	9.84247	11.7998	9.34858	13.6446	9.18579	8.32563	9.01243
AT1G15410	1.12443	2.70168	1.27834	2.55161	4.96943	1.95868	4.09467	4.1947	1.83726	2.26651	3.86434	3.67109	2.7055	3.17148	2.30435	2.41809
AT1G15420	0.00505828	1.325	3.73967	2.03623	1.28313	2.482	0.170904	1.07196	1.99412	1.69264	3.52455	1.40672	1.65817	1.54512	1.73923	1.87738
AT1G15430	0.224081	1.47797	2.97478	2.17408	3.97099	2.38855	2.54213	1.23306	2.92751	1.83646	1.45549	1.55739	2.40354	1.69226	1.8821	2.01769
AT1G15440	3.97183	2.90188	4.0458	3.28743	5.94451	3.41529	4.9267	4.9955	3.73739	3.08684	5.36654	2.9403	3.06818	5.52036	3.11249	3.19142
AT1G15470	3.4882	1.85258	1.21156	2.40316	1.82269	2.15444	2.76515	1.67665	1.7795	8.69868	1.83601	1.91179	2.10081	2.01458	2.16387	2.27358
AT1G15480	4.27641	2.02139	1.41023	2.55312	1.99265	2.23089	4.03895	1.85248	1.69752	2.28644	4.52793	6.64789	2.26066	2.17743	2.32157	2.42767
AT1G15490	0.903301	1.68598	2.07714	2.23847	1.65597	1.57405	0.981391	1.50926	2.36462	1.96191	1.66934	1.74542	1.93512	1.84859	8.90688	2.10847
AT1G15500	8.95052	9.4384	7.47707	5.97795	9.59455	7.5314	8.19623	7.90646	7.22457	7.47163	8.08239	9.196	7.25449	9.84298	8.67659	5.93849
AT1G15510	-0.339915	1.1293	-0.0121258	1.87908	1.08444	1.89063	-0.147163	2.5081	1.48351	1.51967	1.1045	1.21663	2.67493	1.36379	1.5687	1.71353
AT1G15520	3.63546	8.80141	4.50793	3.44011	6.57489	3.4424	3.44655	2.98733	4.25461	3.25291	3.07494	3.11907	3.73622	3.18138	6.35568	3.34999
AT1G15530	4.48581	2.15368	2.92575	2.67199	5.54359	2.8055	1.52482	2.78124	1.97245	2.41134	4.8188	2.20891	2.3862	2.30516	4.63918	2.54924
AT1G15550	2.90969	11.0368	3.06238	3.63839	6.90163	4.16924	5.77094	3.17607	3.91736	3.44713	3.26546	3.90586	3.42958	3.3741	7.91713	3.54629
AT1G15570	2.51195	5.85448	2.56071	3.2039	6.2289	3.19822	3.03736	3.73323	3.48838	6.34387	2.85441	2.89708	3.00926	4.05253	3.04839	3.11837
AT1G15660	4.4922	1.72592	2.97928	2.35855	1.69014	2.23139	3.40095	1.51288	2.57703	2.04771	1.7061	1.79633	2.01702	4.39171	2.08933	2.21375
AT1G15670	2.59189	1.66786	0.893075	2.27105	5.48217	1.82174	2.26206	1.46563	1.91444	1.97379	1.64906	4.36693	1.94454	1.84943	2.01348	2.13234
AT1G15690	10.4143	11.5007	9.37617	7.1597	10.9939	9.06143	10.0155	9.7583	8.91685	11.0474	9.33278	10.6679	8.76665	9.77098	10.3025	8.87459
AT1G15700	-0.334937	1.0738	-0.024197	1.80249	1.03035	0.801944	-0.152587	4.11317	0.458712	1.45266	1.04977	1.15843	1.41734	1.30122	1.50033	1.64125
AT1G15710	3.75448	2.59223	3.4181	3.03831	6.11249	3.60757	4.35977	4.90905	3.13297	4.10314	3.11024	2.63814	2.78832	4.50422	2.83953	2.92984
AT1G15730	5.82377	7.75058	4.42505	4.08091	5.57406	4.56289	5.361	4.39414	4.47805	6.98387	4.3943	6.52321	3.94611	3.91293	3.97185	4.01962
AT1G15740	5.5158	3.39672	4.67489	3.69678	7.1299	4.01121	4.95907	4.91925	4.49512	3.5368	4.80306	3.42515	3.52231	6.86015	3.55682	3.61926
AT1G15750	7.71605	8.56754	7.22677	7.92814	8.14226	6.54606	7.60472	7.04982	6.73966	8.31878	7.20207	8.13341	6.76994	7.99308	7.24262	6.69897
AT1G15780	3.60606	6.73301	3.77577	3.41302	6.3585	3.88235	4.43497	4.96634	4.01628	3.23186	4.68103	3.10224	3.21521	3.78906	3.2548	3.32583
AT1G15790	-0.415983	1.08602	-0.0783162	1.84382	1.04052	1.50542	-0.217177	2.50363	1.97058	1.4812	1.06086	1.17454	1.44447	1.32356	1.53074	1.67694
AT1G15800	-0.609682	0.947002	-0.25527	1.71408	0.900558	0.594512	-0.400684	0.663888	0.691806	1.34856	0.921329	1.03723	1.31137	1.18877	1.39866	1.54623
AT1G15810	2.74987	6.71468	2.71991	3.40474	5.42417	3.57902	3.09507	4.78618	3.48882	3.21324	5.05003	9.33198	3.19561	3.13986	3.23752	3.31263
AT1G15820	12.6325	14.1751	11.4704	9.10457	13.3801	11.1918	12.1259	12.5248	10.4578	12.7357	12.623	13.733	11.0327	13.2738	11.8948	11.0532
AT1G15825	-0.532533	0.998702	-0.185514	1.76076	0.952729	0.76311	-0.327972	0.718748	1.21651	1.39696	0.973287	1.08807	1.36002	1.23831	1.44675	2.40041
AT1G15830	4.45889	2.88507	2.52654	3.27912	9.93104	3.55883	4.12911	3.46492	3.09939	3.0734	3.3367	7.59459	3.05434	2.99386	3.09962	3.18047
AT1G15860	5.50689	5.20738	4.22323	3.51293	4.23683	3.90869	3.80746	5.76266	4.05324	3.36041	3.22675	3.25871	3.34697	6.97213	3.37911	3.43818
AT1G15880	4.18206	1.4966	3.04052	2.19023	3.10413	2.22512	1.85355	1.25295	1.64423	1.85363	1.47423	1.57567	1.82001	1.70996	1.89911	2.03427
AT1G15910	4.27538	1.48144	0.514537	2.16664	1.44158	2.57853	2.18752	1.24142	2.21876	1.83382	3.67011	1.55941	1.80061	1.69194	1.87876	2.01237
AT1G15920	2.85794	2.36436	2.64614	2.86468	5.17255	3.49224	4.0933	4.16128	2.55118	2.61186	4.96925	2.41719	3.49996	2.50955	4.82681	2.74534
AT1G15930	8.69646	9.61079	8.00328	6.1387	8.80773	7.53221	8.2652	8.91611	7.27365	7.61744	8.65728	9.1332	7.64744	8.89588	7.23453	7.32683
AT1G15940	0.908444	1.84193	2.44169	2.44291	2.25168	2.77744	3.27952	1.6417	2.51548	2.14612	4.14903	4.79887	2.11698	2.0223	2.18569	4.32448
AT1G15950	8.57949	8.6646	7.0114	5.81535	10.5707	6.97349	7.91048	7.85598	6.72511	6.60175	7.80136	9.50626	6.72697	9.29088	8.91137	5.77961
AT1G15960	-0.474455	1.0366	2.50499	1.79439	0.991001	-0.837532	-0.273501	0.759161	2.0245	1.43214	1.01139	1.12527	1.39541	1.27445	1.48167	1.62777
AT1G15970	0.434654	1.05017	-0.13721	1.81651	1.004	1.81437	-0.279563	0.769091	1.52284	1.45042	1.02465	1.13995	1.41328	1.29092	1.5005	1.64818
AT1G15980	7.27145	6.55426	6.16543	5.4488	7.08688	5.8666	6.94446	6.22697	6.05491	7.81436	5.61506	9.36217	5.537	7.78902	7.45785	5.07288
AT1G16000	5.04506	1.22466	0.246667	1.90711	1.18472	1.1898	0.137113	0.983704	1.05402	1.57661	1.20256	1.30272	1.54353	1.43516	1.62135	1.75415
AT1G16010	4.03765	6.58428	4.3701	3.75426	4.70905	4.18541	3.63276	3.38513	4.59089	7.24835	4.72581	7.09582	3.58437	3.54001	3.61799	3.6788
AT1G16020	1.51823	2.08705	2.38356	2.5515	2.06301	2.95124	1.5684	3.09598	2.89245	9.12437	2.41142	2.13506	2.29168	2.21963	2.34497	2.43885
AT1G16030	-0.466184	1.06462	0.444891	1.83036	1.01852	1.84104	0.289034	0.784022	1.70181	1.46442	1.03913	1.15427	1.42731	1.30507	1.51447	1.66206
AT1G16040	2.5948	1.1094	-0.0400277	1.86176	1.06432	0.702315	-0.176435	2.7227	0.174874	1.50135	1.08447	1.19712	1.46488	1.3449	1.55054	1.69581
AT1G16060	1.97593	1.02419	-0.164035	1.78936	0.978044	1.26132	-0.306948	0.743224	-0.232324	1.42399	0.998677	1.11389	1.3869	1.26471	1.47399	1.6214
AT1G16080	5.67415	3.92399	5.56462	4.16406	5.57704	5.0478	5.89206	5.21276	5.04848	4.0336	5.54289	6.03682	5.16954	7.26438	4.04964	4.10021
AT1G16090	-0.490591	1.03039	2.06461	1.79097	0.98459	-0.672692	-0.287906	0.751605	2.13089	1.42756	1.00507	1.11946	1.39069	1.26926	1.47727	1.62386
AT1G16110	3.28668	1.6032	0.718622	2.2555	4.30065	2.16774	0.625106	4.24287	2.21617	1.93674	2.93826	1.67661	1.90512	1.80191	1.97958	2.10733
AT1G16130	-0.426274	1.06835	3.03143	1.82383	1.02298	0.277771	-0.229648	0.792435	1.26433	1.46236	1.04327	1.15662	1.42574	1.30519	1.51174	1.65749
AT1G16170	0.855679	1.73502	1.01825	2.31305	1.70289	2.25057	3.85677	4.39548	1.78077	2.02663	1.71722	1.7984	1.9986	5.91252	2.06472	2.17907
AT1G16180	7.70864	8.8452	6.61546	5.27899	8.29657	6.63266	6.97785	7.28326	6.44984	5.76229	6.75353	8.41241	5.92914	5.15114	8.72836	5.23184
AT1G16190	3.91667	3.09371	3.88617	3.44964	9.97515	3.60647	4.6322	4.69129	3.83177	3.26227	4.76123	4.58782	3.92495	3.19068	3.28598	3.35943
AT1G16210	5.55526	6.61274	5.7725	4.4374	6.33613	5.06915	5.57305	6.43337	5.04234	6.52656	4.17723	5.95895	4.88118	4.24944	10.6578	4.3701
AT1G16220	0.165032	1.25008	0.382838	1.8925	7.32108	0.301477	0.291197	1.02957	0.477623	1.57839	1.2297	1.32229	1.54724	1.44561	1.6206	1.74648
AT1G16240	5.30421	9.84692	5.06265	3.91289	7.11436	4.67238	3.82344	4.41869	4.43612	3.75411	5.13314	3.64415	3.7398	3.69493	5.33831	4.61623
AT1G16250	1.84049	1.83772	1.23625	2.36982	1.80917	1.57502	1.18281	1.67027	2.06938	2.10206	3.89995	1.89439	2.07627	9.11537	2.13724	2.24365
AT1G16260	2.52642	2.40581	3.8366	2.88516	5.78	3.36168	2.73481	4.39572	3.58235	2.64141	4.47012	2.45575	4.95171	2.54356	2.67319	2.76981
AT1G16270	4.40283	4.16154	4.33811	4.32609	4.15497	4.79509	5.79488	6.43359	4.88015	8.38967	5.89713	6.07145	4.22491	4.20103	7.99406	4.27926
AT1G16280	0.723551	1.69675	4.14349	2.31112	1.66206	2.11372	2.8367	1.48999	1.59181	4.84542	4.3437	1.76499	1.97899	1.88206	2.0492	2.17014
AT1G16300	-0.154824	1.1573	0.129049	1.85904	1.1159	1.54942	0.0114228	0.906888	1.67741	1.52046	1.1344	1.2381	1.48644	1.37484	1.56642	4.65865
AT1G16320	7.25298	7.05792	6.17485	5.20411	6.56948	5.96822	6.09754	6.84324	5.6871	7.27025	6.48895	8.57333	6.16085	6.20317	6.77108	6.30561
AT1G16330	-0.635007	0.917566	0.32013	1.68118	0.871302	-1.51044	-0.426053	0.635515	1.34951	1.31743	0.891993	1.00744	1.28041	1.15834	1.36731	1.51417
AT1G16340	-0.513069	1.01824	-0.166282	1.78147	0.972221	1.16748	-0.308665	0.73806	1.41011	1.417	0.992799	1.1077	2.14338	1.25812	1.46687	1.61392
AT1G16350	3.1642	6.9966	4.88759	3.72992	6.73246	4.34427	5.53834	4.59511	4.07105	3.57396	3.42982	6.90164	3.55984	3.51547	3.59348	3.65435
AT1G16370	-0.619892	0.938005	-0.264998	1.70487	0.891555	0.497406	-0.410591	0.65483	0.523957	1.33952	0.912329	1.02824	1.30235	1.17976	1.38961	1.53712
AT1G16390	2.68699	1.449	2.91531	2.15692	1.40751	1.37406	2.92676	3.78511	1.27697	1.81421	1.42605	1.53004	1.77989	1.66747	1.8606	1.9983
AT1G16400	3.87703	1.73317	2.66868	2.38645	1.69618	3.25299	3.51337	3.74847	2.41147	2.06589	2.81957	1.80597	2.03418	1.93087	2.10889	2.23729
AT1G16410	9.68232	10.0038	8.13965	10.0635	10.4273	8.32378	9.05601	9.14812	7.92712	8.11181	8.97003	10.8597	7.3732	8.42478	9.61542	8.30749
AT1G16420	-0.316603	1.15608	2.8577	1.90827	1.11109	1.86381	-0.12346	0.882817	2.24422	1.54762	1.1312	1.24365	1.51117	1.39125	1.59681	1.74214
AT1G16445	1.19459	7.80202	0.666916	2.07396	1.42459	1.13252	2.42068	1.25286	-0.0235508	1.77112	1.44004	1.52738	1.74132	1.64437	1.81157	1.93267
AT1G16460	4.06184	5.98951	4.24741	3.85171	5.53401	4.39719	3.65722	5.39871	4.37942	5.51161	5.03433	5.66786	3.69136	6.17066	4.29078	3.77976
AT1G16470	6.91005	3.83887	4.78893	4.10152	6.71228	4.47057	4.28432	5.49263	4.80026	3.95966	5.90896	8.63811	4.57847	4.49946	3.9772	5.05988
AT1G16500	3.89468	1.53825	0.652261	2.18918	1.50086	2.03742	0.557993	3.97332	1.82739	1.87126	1.51755	1.61158	1.8397	4.53996	1.91401	2.04144
AT1G16510	0.21139	5.1358	2.14277	2.04292	1.34019	2.2351	0.351903	2.01841	1.4816	1.71974	1.35738	1.45403	1.68754	1.58225	1.76332	1.89301
AT1G16515	5.03383	1.11927	0.129611	1.80332	1.07908	0.595722	0.0178432	0.876577	-0.643524	1.47264	1.09704	1.19775	1.43947	1.33076	1.51746	1.6504
AT1G16520	1.86534	1.47195	1.66542	2.17263	1.431	1.82414	2.19352	3.8592	2.19348	1.83302	1.4493	1.55199	3.58596	1.68784	1.87895	2.01536
AT1G16530	-0.267078	1.0863	0.0291227	1.79773	1.0441	-0.640715	-0.0933211	0.830665	0.394612	1.45533	2.92215	4.25594	1.42084	1.30758	1.5019	1.63972
AT1G16540	-0.600017	0.950119	-0.247069	1.71511	0.903831	-0.323612	-0.391822	0.668016	1.71165	1.35046	0.924532	1.04005	1.31338	1.19112	1.40043	1.54763
AT1G16550	-0.40299	1.09608	0.482679	1.8535	1.05062	2.6351	-0.204774	0.819676	2.25351	1.49097	1.07095	1.18452	1.45426	1.33342	1.54048	1.68664
AT1G16560	5.74327	11.4639	4.78001	4.16957	3.83097	4.86503	6.00158	4.99478	4.62165	3.99752	5.5496	8.97128	3.98191	7.0155	4.01909	4.08629
AT1G16570	2.79826	1.21627	0.135218	1.94301	1.17317	1.5325	0.00970951	0.955157	1.18004	1.59317	1.19244	1.3003	3.86277	1.44228	1.64074	1.78154
AT1G16590	-0.50663	1.03206	1.77456	1.79844	0.985848	1.07702	-0.301087	0.750677	0.736637	1.43248	1.00651	1.1219	1.39533	1.27295	1.48256	1.6302
AT1G16610	5.93393	9.1514	6.3663	4.92107	9.32796	5.67321	6.65293	6.91284	5.81873	5.99852	6.46844	6.23379	5.91858	8.9825	4.81311	4.86066
AT1G16630	-0.508173	1.03335	1.13181	1.80069	0.987067	1.11781	-0.302161	0.751543	1.37957	1.4343	1.00776	1.12331	1.39711	1.27456	1.48444	1.63226
AT1G16650	4.28899	1.34587	1.74545	2.04337	3.59774	0.640045	0.228751	1.0992	1.69144	1.70572	1.32326	1.42572	1.67191	1.56114	1.75143	1.88711
AT1G16670	-0.339307	1.13841	1.19979	1.89131	1.09335	2.39771	-0.145146	0.864606	2.8954	1.53047	1.11349	1.22612	1.49397	1.37393	1.5797	1.72512
AT1G16680	-0.28927	1.15757	0.0294671	1.90353	1.11303	1.10812	3.33768	0.887135	2.32861	1.54562	1.13294	1.24431	1.50946	1.39057	1.59441	1.7386
AT1G16690	4.39272	2.37323	1.8829	2.84029	5.87912	2.53197	3.84598	2.74635	2.85048	2.6026	2.3597	2.42187	2.57997	5.38159	4.98478	2.72772
AT1G16700	3.85523	8.55506	4.75792	5.01369	4.37116	4.28042	4.56021	4.82022	3.87256	3.46265	3.30301	3.34228	3.44708	3.39808	6.88533	3.55102
AT1G16710	3.68727	4.79911	4.67231	3.81534	6.98433	3.85428	5.20969	4.10714	4.21329	3.66321	4.91614	3.55784	3.6495	6.54524	7.16344	3.74147
AT1G16720	8.09248	10.4129	7.24215	5.5447	8.88727	6.87135	8.03094	6.99752	7.08261	5.44713	7.81612	8.01053	6.76846	7.6149	7.21742	6.76405
AT1G16730	5.67099	3.1974	4.5113	3.55748	8.839	3.99916	2.95543	3.91754	3.54678	9.80817	4.11004	3.23237	3.35032	3.29535	3.39172	3.46606
AT1G16740	5.86499	2.87633	3.58891	3.25964	2.85752	3.25472	4.67257	4.83363	3.34757	8.88838	2.86588	2.91425	3.34711	3.96692	3.08499	3.16366
AT1G16750	3.10504	1.22146	2.55663	1.96771	1.177	0.956698	-0.0314887	0.951668	1.77546	1.60927	1.19687	1.30807	1.5731	1.45422	1.65809	1.80244
AT1G16780	5.43929	1.68346	2.86951	2.30374	1.64832	2.00176	3.19998	1.47375	2.46104	1.99887	1.664	2.58607	1.9688	1.87088	2.03967	2.16166
AT1G16790	2.75133	1.93858	0.294467	2.06302	1.30042	2.00552	0.621466	2.58027	1.14369	1.71541	3.67652	1.42574	1.6805	1.56601	1.76257	1.90237
AT1G16800	0.348465	1.49133	0.582472	2.15109	1.45327	1.58467	3.43532	4.66506	1.87273	1.82944	3.81801	1.5659	1.79746	1.69297	1.87275	2.00175
AT1G16810	3.46952	1.88442	4.80206	2.48441	1.85114	3.06739	4.35205	1.68772	2.87264	2.18724	2.30651	1.95016	3.66308	2.06363	2.22681	2.34551
AT1G16820	2.27396	4.56679	3.92956	3.12874	2.70455	2.77378	3.0484	4.95468	2.46211	4.98002	5.95258	2.7655	5.93436	2.83787	3.7335	3.38464
AT1G16825	-0.531778	1.01202	-0.182022	1.77922	0.965709	0.217685	1.40802	0.729949	1.22466	1.41307	0.986418	1.10204	1.37588	1.25334	1.4632	1.61094
AT1G16840	2.92115	3.2697	4.26619	3.62188	9.97807	3.89506	3.93676	5.88306	4.21092	3.43591	4.56531	3.30376	3.4189	8.78277	3.45939	3.5322
AT1G16850	-0.657155	0.903065	-0.301078	1.66831	0.856648	-0.361745	-0.447099	0.619994	0.354002	1.304	0.877408	0.993216	1.2669	1.14454	1.35397	1.50109
AT1G16870	4.91098	1.99315	1.37835	2.52907	1.96421	2.89974	1.87675	2.65907	2.99354	2.26016	1.9771	2.05053	2.23417	7.56962	2.29557	2.40253
AT1G16880	8.4889	9.74598	6.83834	5.58426	8.16812	6.83297	8.39612	7.01785	7.17439	8.41111	6.11953	8.69351	6.12186	8.34031	6.23257	5.88561
AT1G16890	6.54827	7.17297	5.86138	4.74776	7.29586	5.45848	6.63196	6.64241	5.68595	4.64763	6.63931	7.72235	4.89915	5.72072	4.65965	4.69808
AT1G16900	4.78454	2.09441	2.76994	2.6404	2.06486	2.86072	3.81115	4.16559	3.45024	2.36702	2.07802	2.15302	2.34053	2.25495	5.26031	2.51196
AT1G16916	-0.635237	0.919891	-0.280487	1.68448	0.873562	1.3052	-0.425927	0.637431	-0.804248	1.32029	0.894282	1.00989	1.28322	1.16099	1.37023	1.51728
AT1G16920	3.87435	5.5401	4.03732	3.68516	3.35816	4.20855	4.93572	4.91311	3.68013	3.51891	4.96096	3.4025	3.94476	3.45641	8.34537	6.64851
AT1G16930	-0.624449	0.933652	-0.269433	1.70029	0.887208	0.208182	-0.41507	0.650501	0.685431	1.33508	0.907979	1.02387	1.29792	1.17537	1.38516	1.53261
AT1G16970	1.80647	10.5398	1.88864	2.79749	2.32035	2.51254	4.50651	2.20938	3.08427	2.56446	4.02396	2.39005	2.54247	2.47221	2.59458	2.68664
AT1G17020	-0.403706	1.0783	-0.0712666	1.82918	3.19136	1.1581	-0.208005	0.804589	1.57764	1.46964	1.0534	1.16591	1.43325	1.31347	1.51874	1.66367
AT1G17040	0.157714	1.39352	3.4328	2.07999	1.35348	0.786418	4.24535	1.15221	1.09852	1.74699	3.5008	1.47182	1.71371	1.60478	1.792	1.92573
AT1G17050	5.78624	5.86912	5.06502	3.31792	4.48901	4.7533	4.37959	3.36678	4.48755	3.11799	4.25039	2.9721	3.0994	3.04036	3.14354	3.2222
AT1G17060	-0.437987	1.01096	-0.114008	1.74808	0.966801	-0.0324102	-0.247352	0.742598	0.620249	1.39502	0.986545	1.09692	3.82224	1.24171	1.44322	1.58553
AT1G17070	1.81629	2.36912	3.40186	2.82214	2.34565	2.60582	3.79192	2.73359	2.74616	2.59088	4.42399	5.84196	2.56892	6.22611	2.62092	2.71246
AT1G17080	2.4775	2.88118	4.03361	3.26378	5.08869	3.68793	3.07015	5.61012	3.85622	3.06395	4.59677	8.96713	3.04544	2.98673	3.08941	3.16794
AT1G17090	-0.682463	0.876686	-0.325939	1.63959	0.830374	-1.40444	-0.472033	0.594195	0.631203	1.27655	0.851087	0.966623	1.23956	1.11755	1.32637	1.473
AT1G17100	9.17546	9.98034	7.86828	6.02572	10.4359	7.5284	8.07718	9.08853	6.94335	9.20264	8.31253	6.99671	6.55715	9.0996	8.22758	7.66799
AT1G17110	4.9957	3.63769	5.0704	3.75158	3.61762	4.33591	4.11351	3.35975	4.6028	3.58618	4.03907	9.35374	4.30567	5.48242	6.48707	3.67144
AT1G17120	0.0551	1.3803	3.45464	2.09522	1.33825	3.42924	2.50623	1.12614	2.69717	1.74974	1.35704	1.46241	1.71509	1.60148	1.79657	1.93547
AT1G17130	5.82852	2.49639	3.23888	2.93814	6.61394	3.30219	2.65916	3.50727	3.51164	2.71173	4.21922	2.54175	3.04667	2.62187	2.74104	2.83055
AT1G17140	5.26134	2.30713	3.63456	2.82073	2.2799	3.09917	4.54791	4.35433	3.3336	2.56134	4.47617	2.36133	2.94444	2.45621	2.59535	3.69863
AT1G17145	6.34433	10.1198	2.12223	2.97856	5.85676	2.21669	2.08948	2.4183	2.81254	2.75456	2.53236	2.58852	2.73355	2.66655	2.78339	2.87173
AT1G17160	3.29387	2.75544	3.43281	2.61643	5.28015	2.31566	1.37013	3.61586	2.02974	2.34139	3.68773	2.12523	2.31468	4.85397	2.37774	2.48731
AT1G17200	6.50264	3.7873	4.91582	4.0385	6.24026	4.56156	3.73345	5.57376	4.23588	5.39018	5.44039	5.86946	5.84012	3.8523	5.61363	3.97176
AT1G17210	5.7467	3.76658	4.58252	4.02375	6.95285	4.75084	6.30509	5.4681	4.79683	3.88476	5.01507	3.79027	5.30071	4.77652	6.1895	3.95592
AT1G17220	8.68361	8.52574	7.51224	5.81704	9.22439	6.88164	8.2885	6.74453	7.11241	8.36369	7.23091	8.2144	6.71367	9.14964	7.82284	5.99423
AT1G17230	6.00808	1.60325	2.44114	2.21353	1.5688	2.22639	0.732425	2.61015	2.17177	1.91317	1.58417	1.67103	1.88358	1.7873	1.95332	2.07346
AT1G17270	-0.516382	1.02485	1.58998	1.79161	0.978599	0.547221	-0.310346	0.743184	1.23909	1.42555	0.999283	1.11477	1.38838	1.26592	1.47565	1.62334
AT1G17280	5.65906	2.28797	3.69231	2.78811	2.26152	3.44456	5.21543	3.42255	3.59752	2.53518	2.27329	2.34066	4.26624	2.43289	2.5683	2.66871
AT1G17290	7.86742	6.97857	6.9463	6.66918	10.1894	6.85864	7.70505	7.57635	6.99683	6.743	6.97283	10.3012	6.2035	7.72503	6.75077	8.09256
AT1G17330	0.30087	4.30004	0.528763	2.07007	1.38248	1.6646	0.433151	1.19518	1.49391	1.75292	1.39921	1.49333	2.99196	4.76969	1.79561	1.92278
AT1G17340	1.16974	1.97621	1.31363	2.53087	5.72899	2.82398	4.10116	3.78754	3.36118	2.2544	3.08126	2.03635	3.25906	2.14046	2.291	2.40119
AT1G17350	-0.58072	0.972166	-0.227298	1.7394	0.925766	1.1296	-0.372255	0.689416	0.896021	1.37358	0.946517	1.06233	1.33639	1.21379	1.4237	1.57136
AT1G17360	5.35416	5.65097	4.5649	3.19999	2.76709	4.13716	5.45822	2.66868	3.82566	2.98703	4.10484	2.82946	3.73237	4.35195	3.01442	3.09841
AT1G17370	7.04888	5.6466	6.54083	4.83969	6.02962	5.96997	6.38877	6.40543	6.00576	4.74304	7.01733	5.78127	5.88055	5.70269	8.25597	4.79169
AT1G17380	3.57819	1.99457	2.68141	2.53409	1.96524	3.04333	1.30799	4.55484	3.0522	6.37776	1.97831	2.05264	2.23798	2.15345	2.29976	2.40724
AT1G17410	-0.60458	0.951529	-0.250398	1.71873	0.905086	-0.20933	0.595756	0.668441	0.637158	1.35311	0.925856	1.04176	1.31592	1.1933	1.40322	1.55082
AT1G17420	4.90053	3.70466	4.78546	3.98054	5.7674	4.84857	5.32861	5.40129	4.62838	5.4997	5.01969	3.7303	4.94607	3.77718	9.08746	3.90825
AT1G17440	6.51915	6.42624	5.64082	4.43547	7.6845	5.08326	6.56647	5.44659	5.14297	4.3069	6.22387	4.2208	4.74987	4.26023	8.98894	4.37246
AT1G17450	1.72556	1.98995	1.34411	2.54986	5.03406	2.16323	3.54938	4.84193	2.94228	3.31799	4.28831	2.05049	2.24336	2.15547	2.3075	2.41884
AT1G17460	0.965478	1.71702	1.09546	2.25768	1.68783	1.36922	3.17179	1.54549	1.50051	1.98631	1.70084	8.79676	1.9601	1.87552	2.02203	2.12996
AT1G17470	7.16051	6.81032	6.1238	4.37212	6.1039	5.53997	5.88432	5.54688	5.07193	4.25517	6.46337	4.17848	4.55264	6.0607	4.26937	4.31449
AT1G17490	5.73728	2.71649	3.70116	3.12346	5.27576	3.02243	2.30378	3.32407	2.95098	2.91243	4.62125	2.75732	2.89272	8.16324	2.93948	3.0226
AT1G17500	2.27992	8.30448	3.15375	3.08036	9.61158	3.14713	3.30155	2.52549	3.60586	2.8573	2.63751	2.69289	2.83645	2.77003	2.88594	2.97383
AT1G17510	0.844473	1.64245	0.985539	2.20037	1.61205	1.88185	0.924783	3.24218	0.594081	1.92143	1.6256	8.80346	1.89439	1.80696	1.95826	2.06933
AT1G17520	-0.135748	1.22404	1.26396	1.94318	1.18149	1.46606	2.05255	0.966428	0.759261	1.59664	1.20051	1.30704	4.23189	1.44737	1.64372	1.78316
AT1G17530	3.69976	3.06132	4.14474	3.40199	3.04497	3.94416	2.74641	4.67297	3.50756	4.97306	3.45145	6.78182	4.13948	7.22705	3.24525	3.31558
AT1G17550	0.547993	1.65837	3.44723	2.31333	1.6208	3.57334	4.15031	1.90345	3.62114	1.99321	3.16945	1.73206	1.96146	1.85785	2.03623	2.16451
AT1G17560	1.53543	8.47395	2.85112	2.54016	2.06428	1.65614	3.4692	1.9522	1.98708	2.30867	2.07468	2.13433	2.28675	3.57157	2.33867	2.4302
AT1G17580	4.53742	3.21433	4.59086	3.52256	3.19976	3.69674	4.32897	4.34093	3.87404	6.63353	4.84952	3.24389	3.59112	6.65531	3.37973	3.44363
AT1G17590	0.281662	1.44659	3.29455	2.11211	1.40808	0.427334	4.47522	1.21512	1.96335	1.7881	1.42528	1.522	1.75584	1.65038	4.05389	1.96177
AT1G17600	1.65604	2.53698	1.7438	2.66015	5.5551	2.65609	1.70531	3.04504	3.03279	5.41121	4.68846	2.2591	2.41065	2.34103	2.46203	2.55229
AT1G17610	2.42004	2.26179	-0.0136734	1.89571	1.0948	2.0013	-0.150579	0.865036	0.699418	1.53365	1.11503	1.22814	1.49703	1.37652	1.58306	1.72898
AT1G17615	0.909622	1.67557	1.03945	2.23365	1.6454	0.54448	0.983122	1.49847	0.518442	1.95403	1.65884	12.0594	1.92694	1.83949	1.99092	2.10226
AT1G17620	2.5067	6.23747	2.55995	3.25147	5.74849	4.00048	4.4246	2.78588	3.7298	6.50661	4.01163	2.92324	3.89726	2.98759	3.0853	3.16011
AT1G17650	3.52922	10.3414	3.96099	3.38191	2.96028	3.48386	2.96357	4.32517	3.13034	3.17213	2.96904	10.0542	3.15269	3.091	3.19887	3.28132
AT1G17680	4.00482	2.17076	3.16608	2.69351	5.93239	2.8	3.84267	4.16717	2.81948	2.43095	2.15514	2.22662	3.13196	2.32383	2.4655	2.56992
AT1G17690	0.347454	1.45122	0.570952	2.09735	1.41409	2.01373	3.70678	1.22851	2.03153	1.78185	1.43067	5.19769	1.75052	1.64826	1.82428	1.95076
AT1G17700	4.85395	1.50306	0.669621	2.12954	1.46735	1.66882	0.582869	1.2895	1.78498	1.8225	4.97606	1.57318	1.79213	1.69312	1.86368	1.98664
AT1G17720	5.7185	11.0374	4.7075	3.73611	4.94047	4.55912	3.96958	5.81207	4.6031	3.5604	4.03502	3.43657	3.5444	4.08382	3.58249	3.65119
AT1G17730	2.79729	5.65744	2.83479	3.42163	5.38028	3.49822	5.10187	4.91234	3.67105	3.24673	4.47506	3.12493	3.2309	4.77795	6.3932	3.33692
AT1G17745	5.31453	2.20928	3.92802	2.71128	2.18253	3.95394	1.60575	5.80328	4.01683	2.458	2.81429	2.26245	2.43366	2.3553	2.49121	2.5918
AT1G17750	3.87609	1.03677	-0.0853648	1.77385	0.992655	0.324603	-0.218128	0.768773	-0.899818	1.42062	1.01238	1.12264	1.38489	1.26735	1.46882	1.61118
AT1G17760	2.25731	1.2991	2.90651	2.04556	1.25474	1.81166	1.57084	1.03028	2.04633	1.68655	1.27457	1.38554	1.65037	1.53152	1.7354	1.87992
AT1G17780	-0.327027	1.15356	2.23274	1.90811	1.10841	1.25387	-0.132476	2.5295	1.79445	1.54644	1.12859	1.24145	1.50987	1.38956	1.59578	1.74153
AT1G17790	2.22426	1.78014	1.09259	2.34835	6.49284	1.80601	2.04792	1.59506	1.60349	2.06566	1.7628	1.84198	2.03811	5.62414	2.10313	2.21586
AT1G17820	2.16843	1.64494	1.80246	2.30745	1.60691	2.57466	3.2103	1.41722	3.13746	1.98388	4.17031	1.71954	3.78618	1.84688	2.02739	2.1571
AT1G17830	-0.484634	1.04116	-0.139692	1.80398	0.995217	1.78385	-0.281369	0.76152	2.19761	1.4395	1.01576	1.13049	1.40253	1.28074	1.48935	1.63637
AT1G17840	4.85363	3.36439	5.37747	3.66461	3.35062	4.76905	4.52475	5.33707	4.70265	3.50367	4.78641	6.94146	4.33582	3.44376	4.93234	3.58646
AT1G17850	0.225527	1.45001	2.74438	2.1361	1.41006	1.54938	4.01339	1.20936	2.22578	1.80302	1.42791	4.00241	1.76977	1.66093	1.84802	1.98175
AT1G17860	2.37326	5.9817	4.27715	3.19838	9.65106	4.02001	2.40716	5.54329	3.33139	2.99122	2.78971	2.84019	2.97197	2.91085	3.01768	3.09916
AT1G17870	-0.0803364	1.2816	1.87284	2.00417	1.23888	2.09658	0.0931614	3.81982	2.88921	1.65582	1.25797	1.36493	1.62079	1.50585	1.70313	1.84327
AT1G17880	7.84081	9.36732	6.25299	7.18295	8.59646	6.34361	7.33257	7.37462	6.087	7.30566	6.28923	8.03805	6.22539	7.98478	5.32769	5.36212
AT1G17890	1.28162	2.05463	3.62876	2.60237	2.02476	2.98826	4.17661	4.41763	2.15138	2.32876	2.03807	5.10481	2.30219	2.21631	2.36492	4.73496
AT1G17920	-0.314259	1.15049	2.77658	1.89991	1.10569	0.932013	-0.122458	2.73479	1.20916	1.54052	1.12571	1.2377	1.50419	1.38473	1.58953	1.73433
AT1G17930	0.384833	1.27917	0.238482	1.99049	1.23724	1.69058	2.51761	1.02564	1.51689	1.64709	4.32761	1.361	1.61261	1.49952	1.69368	1.83178
AT1G17940	4.46283	10.3884	3.81713	3.30131	2.88874	3.45786	2.52461	3.70571	3.93903	3.09594	2.89731	7.41027	3.07692	3.01657	3.12211	3.20282
AT1G17970	0.73496	1.65279	0.907101	2.24579	6.59787	2.03767	0.833719	1.45601	2.48301	1.95254	4.50106	1.71806	1.92379	2.32468	1.9916	2.10873
AT1G17980	4.81105	2.81248	3.83615	3.21604	2.79236	3.48345	4.0229	3.5227	3.90341	6.20901	5.215	2.85295	4.70846	3.64474	3.03367	3.93683
AT1G17990	4.16391	6.49701	4.70357	4.13498	7.77514	4.19177	6.03731	4.87532	4.60608	7.66744	3.8665	7.0142	3.98112	4.95014	4.01123	4.06612
AT1G18000	4.36152	9.16894	4.80752	4.39147	7.33272	4.90531	5.64776	4.91434	4.51801	4.25614	6.09431	7.8438	4.24413	6.98786	4.2728	6.01444
AT1G18010	4.35727	9.18508	4.80417	4.3872	7.33272	4.90213	5.59957	4.91115	4.50343	4.25156	6.09259	7.84537	4.23953	6.98725	4.26826	6.01262
AT1G18020	4.16281	6.50715	4.7026	4.13382	7.77216	4.19068	6.0364	4.87437	4.59095	7.66506	3.86526	7.0057	3.97993	4.9492	4.01004	4.06495
AT1G18030	2.7136	1.06171	-0.111568	1.8225	1.01595	0.692667	-0.251579	0.783302	0.674163	1.45875	1.03641	1.15071	1.42187	1.30045	1.50847	1.65517
AT1G18040	-0.399166	1.10793	2.33554	1.86851	1.06227	1.58658	-0.199657	0.830266	1.81439	1.50451	1.08268	1.19675	1.46764	1.3463	1.55422	1.70098
AT1G18060	7.07447	9.08836	6.42954	5.27297	5.09269	6.11729	6.84494	6.59793	6.06448	8.77322	6.56974	8.68382	5.168	8.10729	6.64898	7.82854
AT1G18070	7.62074	9.24196	5.85767	7.47778	5.05658	5.9678	7.18317	7.06482	6.23806	8.98156	5.23695	7.58078	5.5622	5.10787	8.58448	7.28208
AT1G18080	8.97477	10.9632	8.18747	6.39386	9.71552	8.05841	8.6085	9.24434	7.63832	9.51266	9.1605	10.4333	8.03525	9.39212	7.68792	8.28637
AT1G18090	0.00693633	1.25007	0.270577	1.93395	4.80859	0.919827	0.160883	3.10592	1.24997	1.60271	1.22793	1.32828	1.56956	1.46097	1.64754	1.78063
AT1G18150	5.81391	3.46501	4.69941	3.77178	3.45074	4.28187	5.22244	5.64063	4.73843	3.60812	4.84672	9.39448	5.03039	3.54681	3.62859	3.69244
AT1G18160	2.04178	2.57155	4.36677	3.01535	5.52678	3.65169	2.46501	4.85744	3.56419	2.78805	4.06664	5.76156	2.76655	3.92979	2.8175	2.90738
AT1G18170	6.35446	9.11474	3.66622	3.49345	5.63998	3.88724	4.93291	4.22116	3.71524	3.31055	3.13756	3.18036	3.2938	3.70092	3.33366	3.40529
AT1G18190	1.38404	2.05821	1.49537	2.57161	2.03097	2.15325	4.52788	1.89904	1.8704	9.00738	2.0431	4.62476	2.28717	2.20711	2.34603	2.44905
AT1G18210	5.69522	8.75633	4.56792	4.84955	7.49585	5.23749	6.26717	6.40278	5.01526	6.20919	6.31261	4.4385	4.67004	6.17518	8.22049	4.57791
AT1G18250	5.31773	7.24937	5.32603	4.50274	7.42416	4.70587	5.62301	4.23383	4.62539	4.38406	6.03227	7.25793	4.79869	7.63839	4.39854	6.95699
AT1G18260	6.12389	7.18995	5.23006	3.78025	3.47821	4.55736	4.8434	5.86371	4.64207	3.62578	5.32379	3.51871	4.02216	4.43108	3.64505	3.70527
AT1G18270	6.11483	7.93138	5.23527	4.72295	7.52798	5.21793	5.73757	6.49502	5.33681	8.35411	5.85649	5.65896	5.53626	6.73144	4.62536	4.66819
AT1G18300	4.83367	1.30337	2.41928	1.99255	1.26304	1.53949	0.204523	1.06006	0.684995	1.65875	1.28106	1.38219	1.62534	1.51591	1.70393	1.83804
AT1G18320	0.471775	1.36554	0.637495	8.41532	1.33289	0.236467	0.566723	1.17199	1.03381	1.66206	1.34745	1.42994	1.63353	1.54102	1.70083	1.8173
AT1G18330	4.21927	5.57558	4.03724	3.21228	6.34171	3.76807	3.48111	5.4014	3.45125	3.00901	2.81002	2.85999	4.2597	2.9298	3.03505	3.11508
AT1G18335	0.741857	1.46515	0.86701	1.98827	1.43701	1.12115	0.812937	1.29986	1.23457	1.72528	1.44955	1.52098	1.69993	1.61816	7.39796	1.86439
AT1G18340	0.173865	1.37972	2.87844	2.05617	1.89069	1.2217	0.320871	1.14281	1.50194	1.72762	2.82014	1.4567	1.69483	4.78801	1.77199	1.90389
AT1G18360	5.14186	5.58428	4.26115	3.30665	2.9144	3.56794	3.96341	3.695	3.73816	8.06039	4.16104	2.96957	3.09301	3.03566	3.136	3.21282
AT1G18370	4.09721	6.3021	4.24871	3.21647	2.80795	3.15143	2.44288	2.71735	3.22527	3.01367	4.38806	2.86586	3.89814	8.02459	3.03958	4.25359
AT1G18390	0.203738	3.26933	3.66363	2.11568	1.38973	1.35531	0.352409	4.06558	2.43805	1.78273	1.40758	1.50786	1.74948	1.64065	1.82771	1.96141
AT1G18400	-0.624447	0.932753	-0.269678	1.69906	0.88633	0.924079	-0.415218	0.649738	-0.0551142	1.334	0.907092	1.02293	1.29686	1.17436	1.38406	1.53145
AT1G18440	1.20829	1.96904	3.03108	2.51005	4.72947	2.00588	2.53889	1.79629	2.0353	6.99138	1.95276	2.02719	3.90001	2.12818	2.27488	2.3827
AT1G18450	2.65817	3.4476	3.26767	3.38149	3.00598	4.00202	4.89198	2.92485	4.11955	6.04594	4.28244	8.02881	3.4612	3.12124	3.21722	5.6436
AT1G18460	5.45091	3.23856	3.69703	3.57428	9.44705	4.17098	5.21746	5.34817	4.13388	3.3966	5.76628	3.27087	3.38039	3.32925	3.41899	3.48851
AT1G18470	5.37276	1.90376	4.31772	2.46915	1.87257	2.84782	1.15201	1.71923	3.38777	4.73132	1.88648	1.96537	2.16064	2.07182	2.22534	2.33745
AT1G18480	5.48903	1.48643	0.631539	2.1221	1.45006	2.82115	2.32046	1.26863	1.63499	1.81107	1.46629	1.5578	1.78025	1.67972	1.85284	1.97745
AT1G18485	-0.0340158	1.20336	0.228351	1.88384	1.16353	1.87469	0.119179	0.963092	1.20897	1.5543	1.18132	5.02454	1.52132	1.41325	1.59891	1.73132
AT1G18490	3.10115	5.71039	2.38658	3.16079	9.18957	3.1345	4.51	2.64569	3.05761	2.95218	3.8939	2.79961	2.93276	4.88921	2.97886	3.06096
AT1G18500	3.63523	7.87377	4.3497	4.12064	7.05089	4.75083	5.60953	6.41415	4.51636	7.37845	5.52131	3.88528	3.9681	5.06598	3.9979	4.05231
AT1G18540	7.99302	9.47625	7.22012	5.44177	9.08386	6.87832	7.44286	7.72449	6.68137	6.7638	7.42301	9.24141	6.17883	6.86918	5.35957	5.3953
AT1G18550	-0.239001	1.15017	0.0666992	1.87536	1.10708	0.359463	3.86353	0.888996	0.582802	1.52659	1.12634	1.23414	1.49144	1.37596	3.08315	1.71446
AT1G18560	-0.630674	0.928099	-0.275383	1.69458	0.881654	0.163865	-0.421121	0.644922	0.565863	1.32949	0.902426	1.01832	1.29233	1.1698	1.37955	1.52696
AT1G18570	-0.45468	1.05577	-0.114254	1.81458	1.01014	1.60198	-0.254172	0.778156	2.75483	1.45174	1.03054	1.14451	1.41496	1.29385	1.50134	1.64767
AT1G18580	0.91147	1.78328	1.07212	2.35871	5.78041	2.67502	3.26219	4.29383	1.87442	2.07342	2.75537	1.84632	2.04552	1.95501	2.11135	2.22522
AT1G18590	5.82102	6.85248	4.83714	4.02481	3.83534	4.71771	5.29122	4.37039	4.51542	4.9021	3.94929	7.02199	5.06479	3.88686	3.93426	3.97348
AT1G18600	-0.558048	0.989385	-0.206375	1.75597	0.94307	1.59817	-0.350657	0.70722	0.927524	1.39028	0.963782	1.0794	1.35312	1.23065	1.44036	1.58795
AT1G18610	-0.417651	1.09038	2.61795	1.85031	1.04473	1.04565	-0.217839	0.812759	1.57002	1.48672	1.06514	1.17917	1.44989	1.32863	1.5364	1.683
AT1G18620	3.91646	2.19009	2.28261	2.71035	5.38094	2.74542	5.13062	3.47541	2.55044	2.44887	2.17458	2.24562	2.42365	4.63558	2.48326	2.58723
AT1G18630	-0.115128	1.25481	3.6793	1.97877	1.21195	1.48607	0.0599459	0.995344	1.86523	1.62995	3.22412	1.33838	1.59486	1.47967	1.67734	1.8177
AT1G18640	5.33822	2.02347	1.99833	2.54862	1.99509	2.91221	1.58409	1.85667	2.95459	2.28525	2.00773	5.85765	3.76292	2.17759	2.31994	2.89217
AT1G18650	4.02515	7.38669	3.80791	4.30684	10.0227	4.69024	5.60507	5.87884	4.76568	4.15587	7.01759	8.60229	4.14235	6.27413	4.17461	4.65894
AT1G18660	4.61022	11.1345	5.37786	4.15738	5.46388	4.83513	5.71116	5.48864	5.07039	4.00058	4.94406	3.89238	5.69885	7.21121	4.0201	4.08117
AT1G18670	-0.237737	1.18863	3.73305	1.92737	1.14464	1.47834	0.444856	0.921792	1.91413	1.57243	1.1643	1.27432	1.53662	1.41895	1.62076	1.76369
AT1G18680	-0.513038	1.00838	-0.168909	1.76794	0.962607	1.45834	-0.310241	0.729717	0.0614867	1.40515	2.51558	1.09738	1.36833	1.24705	1.45479	1.60114
AT1G18690	0.37609	1.48244	2.83244	2.13019	1.44522	1.41474	4.42819	1.2592	0.83036	1.81387	1.46184	4.75672	1.78246	1.67995	1.85641	1.98321
AT1G18700	1.77648	6.30308	3.26568	2.72823	2.21723	3.22087	5.49577	4.44849	2.97531	2.48228	2.22862	2.29382	2.45875	2.38313	2.51442	2.61199
AT1G18710	5.74933	2.28859	3.23819	2.793	2.26171	3.49891	3.32441	3.99124	3.00281	2.5385	5.05586	2.34201	2.51404	3.81121	2.57187	2.67295
AT1G18720	6.44821	10.663	5.26937	4.43971	9.33864	5.40504	5.98139	6.85079	5.45193	4.28827	5.93876	5.69266	4.27472	5.10768	4.30706	4.36597
AT1G18730	4.61715	3.17759	4.15828	3.51781	4.81153	3.68203	4.47158	3.08574	3.43779	5.49348	3.16856	8.97772	4.56356	4.88185	3.36076	3.43112
AT1G18740	4.9988	6.36093	3.88181	3.62176	5.70647	4.38989	3.49893	4.87493	3.7399	3.45652	5.17706	6.89811	3.4415	3.39425	3.47726	3.54183
AT1G18750	2.20291	9.98342	3.61803	3.062	2.63369	2.73274	3.86734	4.63631	3.1765	2.8504	2.64273	4.92996	2.83066	2.76784	2.87752	2.96084
AT1G18773	3.90441	1.01757	-0.102259	1.75279	0.973556	-1.50875	-0.234781	0.750167	0.392197	1.4005	0.993233	1.10325	1.36486	1.24761	1.44858	1.59057
AT1G18800	3.36623	7.06911	1.63567	2.54194	1.97978	2.39713	1.34182	2.84608	2.6114	2.27433	1.99261	5.18938	2.24848	2.16501	2.30957	2.41603
AT1G18810	6.90458	2.80796	2.42348	3.22092	2.78748	3.29864	3.98724	2.69068	3.43361	11.0668	2.79658	2.84919	2.98625	2.92273	3.0337	5.22378
AT1G18840	-0.37974	1.12232	-0.0424897	1.88207	1.07675	2.38385	1.6375	0.845237	1.97275	1.51833	1.09713	1.211	1.48151	1.36032	1.568	1.71463
AT1G18850	-0.285096	2.28484	2.24477	1.93731	1.13969	2.53201	0.785905	0.911548	0.994875	1.57627	1.15979	1.27222	1.53979	1.41983	1.6255	1.77095
AT1G18860	-0.44599	0.979336	-0.128327	1.70766	0.93575	-1.50145	-0.259161	0.714582	0.763937	1.35863	0.955235	4.0355	1.32332	1.20717	1.40626	1.54693
AT1G18870	4.04812	1.49385	0.723872	2.10029	1.45987	0.678618	0.647288	1.29173	-0.130317	1.80082	1.47503	1.56079	1.77142	7.95822	1.84075	1.96042
AT1G18880	4.95919	5.71021	1.53087	2.66169	2.10627	2.69413	3.70348	3.62463	2.65088	2.39729	3.69503	2.19115	2.79907	2.28928	2.43211	2.53729
AT1G18890	3.40738	6.14071	3.8825	3.25706	6.33448	3.73449	3.02186	3.72244	4.12887	3.07068	4.34603	2.93597	3.56054	3.79619	3.09439	3.1676
AT1G18900	6.13965	3.65438	4.47064	3.9477	3.64088	4.66784	4.17896	4.3128	4.40331	9.98096	5.07072	3.6819	4.5849	6.44124	6.32115	3.87134
AT1G18910	-0.458609	1.05511	-0.117246	1.81492	1.00941	1.72734	-0.257531	0.777047	2.61932	1.45165	1.02985	1.144	1.41482	1.29355	1.50131	1.64782
AT1G18940	-0.66677	0.893411	-0.31024	1.65779	0.847033	-0.821675	-0.45636	0.610554	0.534028	1.29395	0.867776	0.983483	1.25689	1.13466	1.34387	1.49081
AT1G18950	1.29997	2.02307	1.42302	2.55215	4.1837	2.56157	1.36968	1.85616	2.76171	2.28618	3.51127	7.82698	4.04534	2.17781	2.32115	2.42689
AT1G19000	6.06076	9.52659	6.75977	5.03608	8.05045	6.14169	6.18149	6.45314	5.88466	6.25612	6.85392	8.28982	5.06027	5.23225	6.21985	7.16154
AT1G19010	-0.42149	1.09345	2.21892	1.85574	1.04764	1.62125	-0.220514	0.814816	1.50224	1.49109	1.06812	1.18255	1.45415	1.3325	1.54092	1.68795
AT1G19020	-0.0195873	1.259	0.25397	1.95415	1.2182	2.02871	0.140358	4.66336	2.61413	1.61795	1.23643	1.33871	1.58425	1.4738	1.6635	1.79863
AT1G19025	-0.66361	0.893872	-0.307789	1.65743	0.847555	-1.25073	-0.453617	0.611406	0.986361	1.29394	0.86827	0.983829	1.25692	1.13482	1.3438	1.49059
AT1G19050	4.04271	10.0692	3.62528	3.15395	2.72812	3.19721	2.34101	3.47273	3.24032	2.94309	2.73707	2.78879	2.92346	7.10262	2.97007	3.05305
AT1G19100	-0.0367904	1.31182	2.85992	2.03142	1.26936	1.08329	3.21507	1.05491	1.41366	1.68422	1.28833	1.39469	3.53861	1.53491	1.73134	1.87099
AT1G19110	4.74888	3.22968	2.95889	3.5518	6.59044	4.11535	5.7479	3.14345	4.17459	3.38119	4.71508	5.85911	3.82207	3.31658	6.09497	3.46941
AT1G19120	5.08618	1.83001	2.90037	2.3957	1.79876	2.18507	1.07477	1.64502	1.7751	2.11465	1.81269	5.47925	2.08722	1.99831	2.15194	3.79988
AT1G19130	4.16779	8.75477	3.51365	2.95449	2.48827	3.34709	2.74728	2.38025	3.38092	2.72657	3.64602	2.55624	2.70508	4.38837	2.75601	2.84604
AT1G19140	3.56717	9.56734	3.95316	3.35585	8.32651	3.51175	2.60413	4.00693	3.91126	3.15504	2.96195	4.04798	3.13649	3.07773	3.18057	3.25942
AT1G19150	7.79721	9.50362	6.32233	5.21104	8.97072	6.09918	7.52325	6.3603	5.81622	5.35872	6.83803	5.04978	5.99609	7.44943	7.03668	7.97192
AT1G19170	3.20011	4.24861	2.20251	3.05325	4.49761	2.97664	3.53251	4.16189	3.1805	2.83319	3.70893	5.94705	2.81246	2.74624	2.8616	5.87356
AT1G19180	2.93555	5.31308	5.00376	3.57642	5.29494	4.96357	5.33048	5.38362	4.97395	3.40448	3.24301	3.28284	3.64533	6.45303	3.42614	3.49342
AT1G19190	0.519096	1.34934	0.669073	1.91572	8.20756	0.147371	0.604738	1.1658	0.0642731	1.63339	1.33212	1.41077	1.60593	1.51706	1.67075	1.78327
AT1G19200	-0.667238	0.893601	-0.310526	1.6582	0.847209	-0.651695	-0.456718	0.610649	0.367368	1.29426	0.867958	0.983702	1.25719	1.13492	1.34419	1.49117
AT1G19220	2.27176	10.2375	3.10339	3.25103	12.3562	2.85418	3.89623	2.65897	2.84543	3.01401	2.77919	2.83848	2.99178	2.92093	3.0445	3.13798
AT1G19240	-0.475535	1.00409	-0.142917	1.7503	0.959257	1.04073	-0.279677	3.41702	-0.826942	1.39334	0.979301	1.09129	1.35717	1.23809	1.44212	1.58607
AT1G19250	-0.493659	1.01498	-0.154306	1.77165	0.96942	0.237853	-0.293967	0.737723	2.98371	1.41007	0.98979	1.10357	1.37339	1.25259	1.45952	1.60537
AT1G19270	3.02694	2.19774	3.33973	2.69852	7.27629	2.06185	1.60404	4.55245	2.6795	2.44526	2.18302	4.86481	2.42099	2.3429	2.4784	2.57892
AT1G19290	-0.516408	1.02546	-0.167401	1.79287	0.97916	0.577869	1.415	0.743505	1.25757	1.42652	0.999863	1.11546	1.38932	1.26675	1.47666	1.62447
AT1G19300	5.7352	2.62943	3.47667	3.03535	2.60903	3.57663	2.62571	2.51218	3.07098	6.24942	2.6181	2.67041	2.80587	4.43541	2.85251	5.88837
AT1G19310	4.88035	1.33921	0.371816	2.02052	1.29947	1.39905	0.264311	2.87678	1.73228	1.69001	1.31722	1.41691	1.65698	1.54887	1.73468	1.86741
AT1G19330	1.68904	9.8973	3.40135	2.74059	2.24267	2.45428	2.61137	2.12508	3.00183	2.49876	4.47835	2.31613	2.47582	2.40236	2.53015	2.62584
AT1G19340	-0.282028	1.09842	0.0217332	1.81864	1.05561	-0.230783	4.35795	0.838903	0.845145	1.47235	1.07474	1.18185	1.43743	1.32273	1.51948	1.65891
AT1G19350	7.55768	8.67876	5.76443	5.05299	6.89274	5.7232	7.19244	5.93467	5.80748	8.85492	6.07617	9.51782	5.07598	8.07054	4.95342	5.64604
AT1G19360	3.70391	10.8029	3.43259	3.38631	2.99399	4.27751	5.0315	4.63135	4.06508	3.19019	4.58073	3.0489	3.46765	3.1148	3.2151	3.29208
AT1G19370	-0.222457	1.21368	0.0948129	1.95719	2.23723	1.93472	0.817739	3.09515	1.62186	1.6	1.82657	1.29995	1.56396	1.44553	1.64864	1.79249
AT1G19380	0.181233	1.38732	0.433465	2.06407	1.34796	2.18403	0.328212	4.42394	2.48508	1.73536	3.97812	1.46433	1.70256	1.59522	1.77975	1.91172
AT1G19400	5.74912	3.5174	4.85728	3.80357	4.53742	4.96087	4.35544	4.98592	4.54729	3.65033	5.30882	6.83843	3.63653	3.59324	6.45225	3.72915
AT1G19430	4.46718	2.16856	0.839047	2.31602	1.64376	2.57114	4.26956	1.46341	2.66847	2.00418	1.65993	1.75113	3.89332	1.87284	2.04599	2.17085
AT1G19440	2.36264	10.2091	2.42475	3.19429	2.77527	3.78541	2.39718	4.4269	3.26338	2.98653	4.88447	2.83482	3.28618	6.46864	3.01308	3.09482
AT1G19450	6.47772	5.79863	5.60062	4.19171	6.3746	5.31272	5.83179	5.36119	5.47374	4.0644	5.44273	5.54417	5.1238	4.01837	4.07999	4.12925
AT1G19480	-0.277362	1.16386	0.039569	1.90848	1.11943	1.3274	3.44901	1.93735	1.10267	1.55112	1.13929	1.25041	1.51502	1.39636	1.59982	1.74378
AT1G19485	0.762707	1.70267	0.941134	2.30036	5.35528	1.65818	4.09972	4.20771	2.68113	2.00543	1.68409	1.76873	1.97645	1.88226	2.04478	2.16266
AT1G19490	5.0587	2.46784	2.893	2.94843	3.20997	3.70887	4.52429	4.40071	3.37865	2.70431	4.7163	2.51805	5.23613	2.6062	2.73615	2.83293
AT1G19520	2.49248	3.44242	3.98143	3.20505	6.29405	3.79318	3.84078	2.74664	3.34309	3.01498	4.91478	6.80485	2.99751	3.61219	3.03905	3.1136
AT1G19540	2.59612	2.02792	1.43784	2.55814	7.66519	1.97851	1.38622	1.86233	1.99353	2.29069	2.01223	2.08413	2.26499	7.68918	2.32575	2.43197
AT1G19550	-0.147563	1.17971	0.964101	1.88696	1.13794	0.453306	0.021156	4.18668	0.313565	1.54586	1.15661	1.2612	3.43358	1.39908	1.59217	1.72939
AT1G19570	9.11328	10.7115	7.8501	6.24566	9.47384	8.06819	8.34741	8.99532	7.77202	7.83269	8.56104	8.94591	7.39176	8.8045	7.48625	8.25255
AT1G19580	3.37781	5.47105	3.79831	3.15196	2.78152	3.77353	4.39383	2.70755	3.52816	2.96183	2.78868	5.43918	3.97625	2.89109	2.98554	5.62111
AT1G19600	5.09514	5.89433	2.95417	3.55506	3.21336	4.25547	4.56416	4.18548	3.82874	3.3823	5.47393	5.02083	3.36654	7.60208	3.40406	3.47164
AT1G19610	0.591431	1.62493	2.63577	2.25247	5.14927	2.10578	0.708985	3.44031	2.33036	1.94457	1.60517	1.69503	3.68886	1.81502	1.98583	2.10909
AT1G19630	-0.457305	1.00881	-0.128549	1.75111	0.964268	0.048319	-0.263793	0.738027	0.427748	1.39582	0.984182	3.63166	1.35983	1.2414	1.44435	1.58759
AT1G19640	0.502369	1.60987	2.98935	2.2644	1.57229	2.36333	2.43067	1.38456	2.19117	3.93454	1.58906	4.47099	2.85031	1.80933	1.98761	2.11578
AT1G19650	0.386832	1.52735	3.08147	2.20201	1.48834	2.08584	3.67261	4.28826	2.59691	1.87356	1.50576	1.60377	1.84084	1.73392	1.91784	2.04962
AT1G19660	5.32018	3.24668	4.41662	3.57151	6.06327	4.70296	4.43797	5.11308	4.53218	3.39958	4.87126	3.27793	3.38389	3.33441	3.42124	6.48854
AT1G19670	5.13187	4.89295	5.6475	3.9644	3.70843	6.25021	4.46933	6.40866	4.74694	3.83006	5.91396	3.74105	4.73642	6.46762	3.84647	3.89842
AT1G19680	0.290253	1.45094	1.22244	2.1152	4.7117	2.6387	0.429352	1.22007	2.95738	1.79173	1.42968	1.52618	3.65977	1.65428	1.83532	1.96509
AT1G19690	1.21684	1.88791	1.32622	2.40617	1.86048	1.43398	2.30263	1.7279	2.20152	2.14407	1.87269	10.9769	2.11893	2.03808	2.17839	2.28246
AT1G19700	5.82164	4.057	6.23577	4.32026	10.3002	5.39	5.08843	5.79323	5.16281	7.68483	6.41797	5.39145	4.16524	4.45995	4.1955	4.25077
AT1G19710	2.96969	1.14222	-0.00687951	1.89645	1.09707	2.00046	-0.142395	0.867874	1.31085	1.535	1.11725	1.2301	1.49844	1.37818	1.58432	1.72998
AT1G19715	5.49197	6.43827	4.07393	3.73919	6.92926	4.20187	4.98495	4.18951	4.58819	3.81969	4.44059	5.82586	3.56771	3.5231	3.60157	3.66292
AT1G19720	1.90597	2.45381	3.05683	2.90749	7.01944	3.2123	5.44871	4.50624	3.13168	2.67548	2.44082	2.50061	3.8383	3.57411	2.70558	2.79735
AT1G19730	-0.569654	0.980965	-0.216981	1.74804	0.934597	1.31285	-0.36165	0.698439	0.969045	1.38221	0.955333	1.07107	1.34503	1.22246	1.43232	1.57997
AT1G19740	6.32563	4.70894	5.58094	4.1727	6.78053	5.29885	5.88953	5.9413	5.02095	4.05003	5.45243	5.84202	4.03936	4.87464	4.06492	4.11223
AT1G19770	1.09239	1.96959	3.69833	2.55352	4.72058	3.42907	3.76842	4.56875	2.93399	2.26398	1.95163	3.23373	2.23567	2.14383	2.30246	2.41803
AT1G19800	3.82297	10.7555	2.73269	3.43499	3.04435	3.65867	3.23674	4.8308	3.75016	3.23951	3.29196	6.77372	4.34166	4.11529	3.26432	3.34102
AT1G19835	4.64612	8.0625	4.83721	4.26239	6.45018	4.9841	5.48824	4.69979	4.71878	7.38599	4.48945	4.02241	4.82841	5.0657	8.16028	4.19293
AT1G19850	1.24721	2.00885	2.89437	2.54971	1.97949	3.07432	2.64066	3.36825	2.70431	2.27895	4.06758	2.06702	2.25272	6.83954	2.31467	2.42244
AT1G19860	3.75658	6.31095	3.5399	3.5502	8.45845	4.27553	4.96562	5.05645	3.97312	3.37399	4.97097	3.24925	3.82768	3.30717	3.39619	3.46514
AT1G19870	2.252	1.88889	4.05329	2.49196	4.95219	3.23832	3.0152	2.39912	2.94675	2.19414	1.87017	1.95545	2.1649	2.0699	2.23385	3.74133
AT1G19880	6.08093	3.28406	3.59382	3.60551	8.03843	3.99483	3.56525	4.71417	4.1854	5.17823	3.27562	5.17884	4.03921	4.85388	3.4564	3.52307
AT1G19910	7.32979	9.87872	6.43111	4.91383	6.07927	6.15533	6.46597	7.17082	5.92294	5.80811	6.61407	7.72904	5.52815	5.4485	6.09636	4.85709
AT1G19920	5.39927	7.33566	4.93556	3.80651	3.50695	4.53577	5.34317	3.44604	4.66292	3.65319	3.96506	6.91829	5.06253	3.59606	4.70744	3.73205
AT1G19950	5.07946	5.7	3.28547	2.73791	5.45015	2.24791	2.80013	2.15262	2.38575	2.50883	2.27539	2.33506	2.48704	2.41718	2.53864	2.62936
AT1G19960	5.547	6.23735	5.09335	3.95013	6.97808	4.81524	4.39232	6.4579	3.94873	3.80643	5.3319	5.90934	3.79358	3.75338	3.82424	3.88012
AT1G19970	4.29231	1.44115	2.51907	2.13906	1.40035	2.20094	0.330967	2.8064	2.35109	1.80081	1.41858	1.52088	1.76698	1.6562	1.84656	1.98243
AT1G19980	-0.545884	0.996463	-0.195725	1.76188	0.950246	0.760463	-0.339417	0.714946	1.96765	1.39664	0.970914	1.08629	1.35953	1.23727	1.44665	1.59403
AT1G19990	0.0866145	1.35443	3.54476	2.0496	1.31374	1.1529	4.35595	1.10889	1.29598	1.71294	1.33192	1.43396	2.30044	1.56886	1.7585	1.89376
AT1G20010	5.44695	3.56443	4.31349	3.85571	3.551	4.57631	6.053	5.25276	4.02114	3.6997	4.98269	3.59177	4.6954	8.70324	6.38618	3.77993
AT1G20020	7.7684	8.30655	7.28311	5.20034	9.72108	6.49149	7.61217	6.00147	6.46194	5.09572	7.15574	7.15657	5.61339	7.55898	5.10836	6.68626
AT1G20030	1.60759	1.25328	3.21596	1.98868	1.20962	1.50105	0.0292516	0.988682	1.26458	1.63483	1.22913	1.33837	1.59918	1.48211	3.16632	1.82539
AT1G20050	6.40346	2.91027	4.25638	3.28602	5.64504	4.41338	3.73385	5.16985	3.82926	3.09005	5.09279	2.94753	3.07187	3.01416	3.11506	3.19211
AT1G20060	-0.668	0.892298	-0.311421	1.65664	0.84592	-0.822588	-0.45756	0.609438	0.501911	1.29283	0.866663	0.982369	1.25577	1.13354	1.34274	1.48967
AT1G20070	3.33053	5.44005	4.22942	2.95004	2.45147	3.75648	2.35838	4.80138	3.85348	2.70911	2.46249	2.52566	4.2557	5.12787	2.74051	2.83598
AT1G20090	5.10959	6.74087	4.82914	4.38337	5.95381	5.00085	5.01183	6.15043	5.03573	5.77277	4.92917	7.51326	5.70074	4.22111	4.27864	6.47884
AT1G20100	3.51387	3.76577	4.90858	3.86209	7.07986	4.4724	4.72926	4.97927	4.86723	3.72158	4.85227	5.70097	5.53804	3.67071	3.7388	6.04153
AT1G20110	6.04546	4.37116	6.1397	4.59481	7.89608	5.62861	6.51796	6.63807	5.85098	4.47256	7.21914	8.77734	5.25759	4.82607	4.4875	5.02523
AT1G20140	2.3044	3.33963	0.990765	4.34965	1.7285	1.91865	3.66546	1.56003	1.15575	4.81427	1.74367	1.82948	3.73755	1.94451	2.10909	2.2284
AT1G20160	5.27504	5.92156	4.98761	3.36831	2.98153	3.91809	2.91341	4.06002	3.629	3.17553	4.7318	5.72846	3.15769	3.10112	5.10729	3.27582
AT1G20190	5.40873	1.95122	3.01729	2.53303	1.91893	3.00096	2.08254	3.3914	3.49661	2.24451	2.90362	2.01493	3.82845	2.1248	2.28285	2.39801
AT1G20200	7.09544	7.80743	5.68121	4.7747	8.50776	5.50737	5.77065	5.66641	5.48402	5.38051	5.81101	6.21158	5.20354	4.64926	7.83868	4.72801
AT1G20220	5.85853	3.63168	5.2967	3.90826	7.33888	4.65316	4.0242	3.56064	4.60252	5.74762	5.88025	7.32494	3.74647	3.7047	3.77827	3.83607
AT1G20225	2.19465	4.80414	4.73539	3.12458	5.46104	3.65584	3.88235	4.38324	3.67188	2.90144	5.1727	2.73491	2.88042	2.81327	4.69901	3.01841
AT1G20260	7.29187	8.49541	6.48621	5.15036	8.55098	6.13375	6.51	6.43924	6.13387	5.94604	5.96493	8.18882	6.22478	8.14391	5.06871	5.37959
AT1G20270	0.0291154	5.15451	0.270632	1.88449	1.17489	1.23332	0.168921	0.978555	1.65768	1.55923	1.19235	1.29044	1.52672	1.42031	1.6032	1.73383
AT1G20300	-0.211852	1.23782	2.37556	1.98666	1.1932	2.03862	1.33881	0.967052	1.93315	1.62698	2.61145	1.32474	1.59068	1.47139	1.67596	1.82082
AT1G20310	4.21107	1.06746	-0.0244994	1.79295	1.02422	0.869795	-0.152444	0.80516	-1.02955	1.44455	1.04355	1.15168	1.40938	1.29379	1.49202	1.63235
AT1G20330	6.51353	8.03269	6.37349	5.2228	8.44371	6.51881	7.37445	6.14367	5.90292	5.54131	6.24777	7.82853	6.2566	8.23464	5.14593	7.12913
AT1G20340	12.324	13.6516	11.3223	11.3295	13.1409	11.1426	11.9919	12.1408	10.3487	12.704	11.9666	13.0419	10.8065	13.2729	12.3827	10.8738
AT1G20370	0.289269	1.45323	2.08298	2.11859	4.91676	2.23785	0.428914	3.19073	2.30655	1.79462	1.43192	1.52861	1.76237	1.65694	1.83829	1.96826
AT1G20380	-0.29183	1.01974	-0.006916	1.71584	0.978546	-0.815807	-0.124885	0.77043	0.495142	4.79218	0.996954	1.10008	1.34672	1.23594	1.42605	1.56101
AT1G20410	4.2108	1.5743	2.03879	2.22255	1.53713	1.29303	0.604719	4.10604	1.93466	4.25458	1.55372	1.64722	1.87425	1.7717	1.94826	2.07524
AT1G20430	-0.229724	1.1642	0.077184	1.89149	1.12099	2.30155	-0.049523	0.902246	1.87453	1.54172	1.1403	1.24843	1.50647	3.95937	1.58931	1.73013
AT1G20440	6.13872	3.44462	4.94622	3.74113	3.43085	5.10718	4.7643	6.65481	5.40542	3.58285	5.4699	4.38099	5.37264	3.5236	3.60264	3.66439
AT1G20450	8.68203	11.4056	8.17134	5.81368	5.53152	7.38174	6.90638	8.71502	7.51118	9.24556	8.7474	8.88208	7.26509	7.39177	7.32617	6.52371
AT1G20460	3.33694	2.166	1.685	2.63307	2.14185	2.0473	5.05772	2.02596	1.9276	2.39433	2.1526	9.19773	2.37171	2.29926	2.4253	2.51973
AT1G20470	-0.599577	0.923618	-0.253686	1.67856	0.877996	1.36033	-0.395609	2.43202	-2.46763	1.31849	0.898398	1.01228	1.28189	1.16127	1.36781	1.51314
AT1G20490	-0.476651	1.03561	-0.135454	1.79387	0.989981	1.40916	-0.275658	2.70736	0.441669	1.43142	1.01038	1.12434	1.39467	1.27363	1.48098	1.62716
AT1G20510	5.42768	5.93814	5.19885	6.84494	5.36297	5.18471	4.96455	6.23826	5.06626	3.89565	4.36529	3.97019	5.35609	3.84487	3.91274	3.96647
AT1G20540	1.4381	8.37654	3.00733	2.6292	2.08923	2.62818	2.8818	3.89546	3.2588	2.37032	2.10138	2.17074	2.34547	2.67099	2.40424	2.50703
AT1G20560	3.90387	9.9201	3.55297	3.26276	4.20582	3.76396	2.50178	5.56676	3.5867	3.06128	4.4328	2.91517	3.04262	2.98343	3.08696	3.16613
AT1G20575	0.469518	5.62724	1.50735	2.12783	1.46749	2.16394	2.71183	1.29031	2.03772	1.82154	1.48338	1.57297	1.79125	1.69253	1.86261	1.98526
AT1G20580	5.28613	2.04576	3.39824	2.60907	2.01479	3.0039	4.43417	3.53233	2.64167	2.32857	4.06089	2.10696	2.30126	2.21282	2.36573	2.47755
AT1G20610	-0.416257	1.0596	-0.0873555	1.809	1.01464	1.22033	-0.223044	3.31858	0.625518	1.45025	1.03474	1.14707	1.41392	1.29437	1.49924	1.64387
AT1G20620	12.1246	14.2828	11.3645	11.6194	13.4972	11.2428	11.8483	12.4766	10.7689	12.9854	11.8453	12.5882	11.0404	11.8316	11.6766	10.3502
AT1G20630	2.93461	6.21641	4.8054	3.56744	6.34306	4.35014	5.39185	5.81085	4.40805	3.39715	5.21424	3.27686	3.38162	3.33268	3.41858	3.4852
AT1G20640	3.30645	7.13961	3.72808	2.9715	2.50452	3.43249	4.89599	4.84406	3.19169	2.74377	2.51465	2.5729	3.7307	2.65343	2.77325	2.86327
AT1G20650	1.20596	8.69228	1.33131	2.47593	1.91149	2.8549	1.277	1.77116	3.23031	2.20674	1.92432	4.52854	2.18078	2.09703	2.24214	2.34917
AT1G20670	3.84033	6.29575	4.0717	3.45415	5.96987	3.67017	3.46066	4.56646	3.67848	3.27428	4.50412	3.14581	4.05894	6.2015	3.29704	3.36754
AT1G20693	4.19908	10.3511	4.2782	3.81083	3.46726	4.48714	5.08687	5.36633	4.80364	3.63647	3.4741	8.7119	4.50425	3.57076	3.65835	3.72648
AT1G20696	6.59726	3.44799	5.17919	3.5632	5.88613	4.57554	5.1577	5.29422	4.38632	3.39067	3.2285	3.26851	4.47706	4.05304	3.41241	3.47993
AT1G20720	-0.388663	1.03913	-0.0709289	1.77114	0.995378	-1.45166	3.99719	0.773481	0.990251	1.4201	1.01494	1.12431	1.38461	1.26791	1.46797	1.60943
AT1G20760	4.13565	6.71348	4.51812	3.90997	7.45145	4.32283	4.16101	4.1907	4.52571	6.08677	5.65178	3.66182	4.79432	3.70839	5.26333	3.83838
AT1G20770	4.88117	1.76013	3.50452	2.32118	1.73117	2.26962	1.17704	1.59367	2.25045	2.03578	2.94668	1.81819	2.00846	1.92087	2.07312	3.38708
AT1G20780	4.15313	3.81367	4.08531	4.07197	7.34235	4.73091	6.40984	5.83217	4.38352	4.30557	5.77328	7.14624	4.12134	3.88113	3.94967	6.73954
AT1G20810	4.33593	2.35193	4.46807	2.84951	2.32559	3.31748	1.94925	4.02828	3.49859	2.59785	4.75715	2.40437	2.57372	5.51448	3.56557	2.73068
AT1G20816	-0.621191	0.936616	-0.266303	1.70336	0.890171	0.702821	-0.411893	0.65347	0.278051	1.33808	0.910943	1.02684	1.30091	1.17834	1.38816	1.53564
AT1G20823	1.15561	1.97223	4.66018	2.53063	1.94155	3.47735	2.75335	5.59199	3.32292	2.2525	3.08356	2.03286	2.68389	2.13776	2.28934	2.40021
AT1G20830	1.25467	2.02821	3.48088	2.58006	5.30234	3.20175	3.0543	3.0375	3.0779	2.30456	5.09989	2.08784	2.27779	2.19123	2.34099	2.45076
AT1G20840	2.6623	6.19727	4.10801	3.39117	5.18396	3.87716	4.54976	5.67701	3.88906	3.20308	3.02258	5.41067	3.18572	3.13075	3.22698	4.93816
AT1G20850	6.75256	6.6922	5.10744	4.13111	5.80661	4.95897	4.77037	3.90695	4.56753	4.02777	5.46577	5.77106	4.73047	4.99318	4.04003	4.07952
AT1G20870	-0.467333	1.04927	1.38832	1.80966	1.00352	0.842085	-0.265705	2.4931	0.112442	1.44618	1.02398	1.13825	1.40932	1.28795	1.49588	1.64247
AT1G20880	0.394479	5.23381	2.9046	2.14901	1.46355	1.83155	1.37302	2.10383	2.4467	1.83242	1.48018	1.57381	1.80099	1.69841	1.87499	2.00189
AT1G20890	-0.347675	1.09857	-0.0283344	1.84134	1.05415	1.60769	-0.160399	0.828806	1.51364	1.48521	1.07401	1.18504	1.44921	3.53162	1.53379	1.6773
AT1G20910	3.32575	2.5565	3.57925	2.995	4.93446	2.85491	4.09244	3.34234	2.75661	2.7696	2.54409	7.97632	4.35819	2.68052	2.79872	2.88774
AT1G20920	4.45349	6.69593	5.63841	3.6183	3.28922	4.67106	3.76104	5.37511	4.55348	3.45145	6.06871	3.33407	4.50913	3.38848	3.47241	4.21207
AT1G20930	-0.535337	1.00721	-0.185262	1.77334	0.960966	1.4338	-0.328929	0.725547	1.60351	1.4077	0.981647	1.0971	1.37056	1.24819	1.45775	1.60529
AT1G20950	3.31873	9.31796	4.32438	3.4243	3.05021	3.68165	4.98688	2.96978	4.21796	3.23655	4.87833	4.07602	3.2193	3.16475	3.26033	5.61156
AT1G20960	7.5473	7.13495	6.58233	5.01671	7.30305	6.02784	7.41885	6.31485	5.91026	6.49236	5.75062	8.77775	5.90447	4.88673	6.18502	4.96884
AT1G20970	4.07326	7.98272	5.6398	4.11375	6.36473	4.82319	5.36391	6.03613	4.84604	3.9772	5.34887	3.88468	5.74042	3.92717	5.44842	4.04705
AT1G20980	5.12194	3.24364	4.86386	3.56701	5.33343	4.33345	4.87983	3.15967	4.30137	5.25257	4.79442	3.27414	4.66522	3.3297	6.15821	3.4834
AT1G21000	5.16178	2.25173	2.54344	2.74046	2.22607	3.15442	1.68688	2.10231	3.30298	2.4923	4.15053	7.99239	2.46861	2.39255	2.52467	2.62304
AT1G21010	-0.452125	1.05532	-0.112533	1.81316	1.00976	1.5057	-0.252123	0.778144	1.59356	1.45075	1.03013	1.14394	2.65185	1.29307	1.50028	1.64643
AT1G21050	4.72488	1.53069	3.68205	2.17568	1.4937	1.9116	0.564581	4.07005	-0.0968916	1.8604	1.51021	1.60324	2.38812	1.72709	1.90277	2.02911
AT1G21060	1.20364	1.94131	1.32916	2.48222	8.54435	2.10141	1.27475	1.77095	2.17684	2.21011	1.9252	6.5177	2.18389	2.09936	2.24587	2.35402
AT1G21065	7.03185	9.40667	5.89282	4.74139	4.49841	5.62548	6.32826	6.30362	5.60054	4.61446	6.12383	4.78868	4.7716	7.98135	8.47028	6.87381
AT1G21070	-0.264402	1.13627	0.0446827	1.86443	1.09296	1.73282	-0.0828653	0.873597	1.17518	1.51445	1.11232	1.22068	3.97874	2.0393	1.56209	1.70302
AT1G21080	2.55916	4.53649	4.59362	3.31929	5.5602	4.22033	3.069	3.2255	4.4644	3.12422	4.25034	8.73816	3.10619	3.04909	3.14903	3.22563
AT1G21090	4.48502	1.46498	2.33588	2.1552	1.42476	2.47594	3.05758	1.22259	1.35398	1.82024	1.44272	1.54365	1.78678	1.67728	1.8655	2
AT1G21100	0.350696	1.47155	0.578786	2.12366	1.43401	1.6452	3.46699	5.05946	3.08137	1.80546	1.45077	1.54513	1.77384	1.6706	1.84827	1.97586
AT1G21110	-0.329509	1.13415	2.09137	1.88209	2.52685	-0.0626298	-0.137363	0.862521	2.8488	1.52345	1.10942	1.22122	1.4872	1.36797	1.57237	1.71687
AT1G21120	1.62423	2.23425	2.20855	2.72031	8.87261	2.35666	1.67894	2.08651	3.78584	2.47303	5.02961	4.11551	2.44948	2.3739	2.50524	2.6032
AT1G21130	1.24752	1.98537	1.37448	2.51709	6.42204	2.47498	2.47252	1.8165	3.27449	2.25039	3.21652	2.04234	2.22461	2.14139	5.76931	2.39162
AT1G21140	2.82682	1.10508	-0.0582946	1.86372	1.05956	1.31464	-0.196407	0.828258	1.15523	1.5006	1.07991	1.19366	1.46383	1.3428	1.55019	1.69659
AT1G21160	2.30934	1.62961	1.11282	2.28348	1.59209	2.10519	1.00303	4.09882	3.20398	1.96393	4.34392	1.70319	2.86494	2.3648	2.00688	2.13494
AT1G21170	4.92949	1.76034	1.01728	2.35046	1.72735	2.2361	3.16211	1.56436	3.00994	2.05872	1.74206	1.82533	2.03011	1.93718	5.24706	2.21413
AT1G21190	0.190022	1.39439	4.30746	2.07083	1.35505	1.8959	4.34486	1.1576	0.923107	1.74222	1.37262	1.47134	1.70943	1.60215	1.78659	1.91851
AT1G21200	-0.458733	1.07059	-0.11316	1.8362	1.02451	1.44463	1.77116	0.79014	1.35393	1.47027	1.04511	1.1602	1.43316	1.31095	1.52031	1.66789
AT1G21240	1.09954	2.9276	3.39411	2.53643	5.35964	2.67064	3.90603	3.81983	3.65548	2.25094	1.94384	2.02428	2.22306	2.13269	2.28884	2.40275
AT1G21245	-0.0170806	1.18415	0.235234	1.85293	5.22786	0.745364	0.130036	0.94907	1.41561	1.52858	1.16256	1.26044	1.49616	1.39001	1.57243	1.70271
AT1G21250	8.41755	9.59024	7.62339	7.59865	8.97502	7.48032	6.66816	8.47016	7.32653	6.14493	7.55958	8.52255	6.60851	6.74858	8.7681	5.99601
AT1G21260.1	0.048394	1.311	0.317047	2.003	1.27048	1.00193	4.20664	4.02266	1.38631	1.66793	1.28859	1.39019	1.63439	1.5245	1.71328	1.84792
AT1G21270	6.60531	7.3489	5.86401	5.04605	7.56147	6.02312	6.52904	7.02731	6.01659	4.9475	5.9777	8.15632	4.93904	7.96856	8.44125	4.99715
AT1G21280	-0.643009	0.916744	-0.287268	1.68276	0.870304	0.386189	-0.433171	0.633569	0.00854024	1.31799	0.891074	1.00695	1.28085	1.15838	1.36801	1.51531
AT1G21310	7.61409	8.70521	7.39112	5.56971	10.4862	6.99067	7.83538	8.83193	7.35915	8.4106	7.36577	6.36379	6.35534	5.43503	8.43973	7.03658
AT1G21326	-0.69747	0.860256	-0.341104	1.62159	0.814017	-1.9547	-0.487121	0.578174	0.707304	1.25939	0.834698	0.950046	1.22248	1.10071	1.30911	1.45541
AT1G21350	3.19938	2.45356	5.08252	2.91882	2.42933	3.14429	3.97204	3.6019	3.16055	2.68184	2.44011	5.20326	3.03071	5.86481	2.71268	2.80654
AT1G21370	-0.507807	1.02652	-0.160281	1.7912	0.980422	1.79251	-0.302961	0.745824	1.78838	1.42603	1.00104	1.11615	1.38896	1.26685	1.476	1.62332
AT1G21380	4.65047	7.78552	4.73481	3.79547	3.81793	4.48018	5.0695	5.55619	5.10087	3.63991	3.49728	5.67815	3.62589	5.78424	3.65931	3.71995
AT1G21390	-0.353298	1.1325	2.62269	1.88763	1.08727	0.917431	-0.157673	2.25711	1.41974	1.52585	1.10749	1.22053	1.48925	1.36883	1.57522	1.72103
AT1G21400	2.65247	8.60497	3.42962	3.38231	3.00372	3.97557	4.83104	5.77726	4.54242	3.19268	4.70564	3.05651	3.17522	4.80551	3.21674	3.29112
AT1G21410	0.570584	1.60767	2.37588	2.23603	5.23071	2.93361	0.688768	1.39393	2.77888	1.92783	2.0762	1.67791	1.89736	3.6823	1.96914	2.09253
AT1G21440	5.68065	4.10254	5.42353	4.32215	4.09305	5.37459	5.54923	6.31382	5.46112	5.52247	4.68661	6.48905	4.36344	4.45076	7.77775	6.20366
AT1G21450	2.30284	2.68687	3.63539	3.0457	6.11003	3.51458	4.98844	2.58559	3.65289	2.85891	2.67702	2.72257	2.84153	2.78636	6.04859	2.95628
AT1G21460	3.60956	1.74957	3.36486	2.39433	1.71282	3.68219	4.25288	1.52981	3.12408	2.07837	2.81998	1.82176	2.04711	1.94521	2.12075	2.24728
AT1G21480	-0.500314	1.03887	1.13518	1.8058	0.992629	1.05983	-0.294746	0.757339	1.59576	1.43954	1.0133	1.12876	1.40237	1.2799	1.48966	1.63741
AT1G21500	8.70819	10.6348	7.56123	6.03569	10.2034	7.36591	8.31625	8.56691	6.58371	9.42407	8.40803	8.7866	6.87667	9.78318	7.28477	7.9989
AT1G21520	-0.173114	1.24542	2.13897	1.98424	1.20151	2.93009	0.0104834	2.94109	2.06669	1.62893	1.22114	1.33099	1.59312	1.47548	1.67727	1.82032
AT1G21525	3.88868	3.95866	1.10637	2.40142	1.79072	1.94055	1.03699	4.37182	2.18391	2.11467	1.80506	1.88628	2.08662	5.38523	2.15279	2.26727
AT1G21540	-0.349997	1.09328	-0.0286802	1.83284	1.04908	1.0106	3.82171	0.824901	0.169575	1.47814	1.06884	1.17933	1.44229	1.3244	1.52651	1.66943
AT1G21550	-0.583288	0.969553	-0.229844	1.73661	0.923161	1.27449	-0.374808	0.686839	0.675158	1.37089	0.943908	1.0597	1.33371	1.21113	1.421	1.56862
AT1G21560	-0.312692	1.12341	3.81002	1.86219	1.07932	1.56589	-0.125214	0.855774	0.544143	1.50764	1.09903	1.20928	1.47183	1.35409	1.55596	1.69879
AT1G21580	4.50458	3.28884	5.20918	3.60442	3.27396	4.32601	3.08473	5.73321	4.55455	3.43694	6.37521	6.5181	4.81626	3.37371	3.45799	4.59808
AT1G21590	6.46379	7.60354	5.40076	4.12941	5.85018	4.97317	5.65128	4.96649	5.12358	3.99706	4.99806	3.9082	4.7824	4.77905	4.93315	4.06462
AT1G21600	4.13218	6.8887	5.15562	3.71109	6.99108	4.1485	5.37851	5.32403	4.35459	3.55615	3.74596	3.44809	4.10701	3.49807	3.57553	3.63601
AT1G21610	2.39878	2.8349	2.46153	10.2594	6.37924	3.00092	4.74741	2.72095	3.12936	3.02773	2.82384	6.82875	3.00828	2.94648	3.05445	3.13672
AT1G21630	4.42027	8.82359	6.25242	4.78665	8.24836	5.51952	6.40183	6.53227	5.72277	7.92562	6.52257	7.0353	5.4823	5.39867	4.68666	4.73049
AT1G21640	6.82453	6.41918	6.17501	5.09321	8.15142	5.6841	6.09091	6.48782	5.91725	6.71883	7.25677	6.83537	5.65938	7.84588	5.02264	5.93366
AT1G21650	1.00695	1.79396	1.14485	2.34922	1.76377	2.01843	3.05871	1.61619	2.68852	9.06986	1.77722	1.85374	2.04447	1.95748	2.10805	2.21866
AT1G21660	4.31931	3.23805	3.90598	3.56712	4.85604	4.09032	5.08581	5.19139	4.46731	6.1112	4.52573	3.26978	3.83953	3.32709	6.34468	3.48319
AT1G21670	6.49275	8.76233	5.38969	4.54195	4.6412	5.215	5.9469	6.27283	4.7246	4.4182	4.96168	7.0849	5.35616	7.80481	4.43334	6.36523
AT1G21680	6.98525	7.81363	5.69679	4.87367	7.45315	5.66738	6.32594	6.37497	5.56436	7.79787	6.90832	4.71628	5.67939	6.61576	4.78899	4.82586
AT1G21690	3.18983	8.55404	2.1578	2.68062	2.15703	2.59968	1.60506	2.03074	2.95978	2.42822	2.16868	5.79473	2.40411	2.32668	2.46116	2.56124
AT1G21700	2.55642	2.95224	4.1159	3.32634	6.10396	3.8374	4.373	4.5076	3.77465	3.13111	4.24528	2.98928	3.113	5.91781	4.04645	5.29415
AT1G21710	2.87273	6.20033	3.97479	3.55743	10.1451	3.65398	5.0271	4.14462	3.33213	3.3754	4.73072	4.72526	4.29429	3.3062	3.39836	3.46963
AT1G21720	5.84802	3.10057	3.55614	3.42527	6.53987	4.30148	2.80397	3.99517	4.38752	3.25385	3.09194	3.13197	3.23816	5.13264	3.2755	6.11906
AT1G21730	-0.156999	1.25612	2.86801	1.99366	1.21231	1.38203	3.35682	0.990585	1.7655	1.63885	1.23189	1.34149	1.60311	1.48568	1.68712	1.82995
AT1G21740	-0.30229	1.1353	0.0138067	1.87752	1.09098	1.62582	3.6642	0.866261	0.841559	1.52139	1.11079	1.22159	1.48542	1.36712	1.56994	1.71341
AT1G21750	7.74539	9.18593	6.68501	5.43699	7.40812	6.20269	6.76858	7.23131	6.32915	6.37243	6.97324	8.37981	6.63814	6.36039	6.62086	7.94152
AT1G21760	3.4257	1.44214	1.43936	2.13713	1.40158	2.60648	0.360482	1.1978	2.79626	1.80012	4.04772	1.52145	1.76643	1.65612	1.84569	1.98105
AT1G21780	5.12227	2.3443	3.43131	2.85692	4.72303	3.20493	2.61574	4.32916	3.3313	2.59853	4.60432	2.39868	2.57367	3.57586	3.34844	2.73509
AT1G21790	1.1856	6.46124	2.31273	2.50953	1.93407	2.26013	4.56817	3.61291	2.55731	2.23681	2.86892	2.0227	2.21035	2.12481	2.27284	2.38145
AT1G21830	2.44242	4.2497	1.03252	2.37277	1.74568	1.79466	4.43181	1.5815	1.43003	2.0793	1.7605	1.84435	3.72429	1.95696	2.11841	4.97286
AT1G21840	-0.402793	1.02869	-0.0839599	1.76135	0.984881	0.325992	3.99571	0.76261	-1.05663	1.4101	1.00447	1.11399	1.37459	1.25777	1.45802	1.59957
AT1G21880	5.85719	7.90069	5.38706	4.3817	6.69194	4.63586	5.86972	4.54619	4.49453	8.22935	5.87311	4.15742	4.4218	8.05991	4.26426	4.3162
AT1G21900	5.30444	1.89764	2.64752	2.48473	1.86495	3.77239	1.90625	4.05794	2.82187	2.19399	1.87953	1.96209	3.64307	2.07314	2.23267	2.34875
AT1G21910	2.03196	1.72936	0.985112	2.31945	5.55588	2.13682	4.5788	1.53322	2.80477	2.02781	1.71107	2.2587	1.9992	1.90626	2.06668	2.18319
AT1G21920	4.21064	1.83802	1.08761	2.44208	1.80422	2.78295	3.31995	1.6373	3.37883	2.14376	1.81929	4.42138	4.45148	2.01927	2.18354	2.30277
AT1G21930	5.12372	1.45366	2.89858	2.11582	1.41539	2.06024	0.819213	1.22375	1.85161	1.79326	1.43248	1.52861	1.76116	1.65626	1.83672	1.96611
AT1G21980	1.26881	2.01169	3.60293	2.5449	4.94484	3.14309	1.34157	1.84205	3.13154	2.2776	1.99569	2.06888	3.00888	6.57314	2.31283	2.41919
AT1G22020	3.69157	6.26963	3.1243	3.43882	9.82129	3.74425	4.50074	4.97494	3.25266	3.24947	3.06918	3.11392	3.23206	5.1837	3.27345	3.34769
AT1G22040	0.047605	1.31307	3.405	2.00601	1.27248	1.59762	0.205034	1.06814	1.77499	1.67052	1.29061	1.39237	1.63693	4.48038	1.71593	1.85074
AT1G22050	-0.519786	1.00996	-0.173339	1.77223	0.963997	1.08604	2.32454	0.730092	-0.621677	1.40824	0.984551	1.09932	1.37129	1.24956	1.45805	1.6049
AT1G22060	5.07879	2.31953	3.59912	2.82832	2.90344	3.287	3.27636	3.96061	3.30003	5.37894	2.30448	2.37347	2.54708	4.35671	2.6054	2.70732
AT1G22070	2.46953	2.83321	3.66373	3.18251	6.05938	3.67006	3.11552	4.53476	3.96561	2.99981	2.82373	2.86764	4.24667	6.22282	3.02307	3.41156
AT1G22140	3.70978	1.48431	0.970571	2.14096	1.44646	2.88847	0.484946	1.2571	1.91542	1.82071	1.46336	4.92471	1.78888	1.6849	1.86382	1.99224
AT1G22160	-0.516206	1.02296	-0.167275	1.78895	0.976759	1.00993	1.89095	0.741609	0.274573	1.42324	0.997419	1.11278	1.38611	1.26378	1.47329	1.62084
AT1G22170	-0.202598	1.16652	1.79737	1.88658	1.12382	0.580403	-0.0271046	4.2828	1.02284	1.53995	1.1429	1.24976	1.50505	1.39043	1.58708	1.7266
AT1G22180	2.71378	1.38545	3.28026	2.10015	1.34342	1.84849	0.227687	1.13144	2.10059	1.75474	1.3622	3.56977	1.7201	1.60653	1.80156	1.94042
AT1G22190	2.04093	2.56313	3.3852	3.00309	5.37945	3.23572	4.60947	4.46647	3.74559	2.77758	2.55059	4.38056	2.75626	6.04948	2.80677	2.89592
AT1G22200	0.760948	1.66551	1.23509	2.25646	2.08549	3.25069	1.14546	1.47031	2.91832	1.96377	1.64729	7.46292	1.93512	1.84214	2.00271	2.11957
AT1G22250	-0.637094	0.921114	-0.281499	1.68673	0.874714	-0.413452	-0.427273	0.638202	0.942743	1.32209	0.895466	1.01125	1.28497	1.16257	1.37209	1.51933
AT1G22270	5.6038	4.31309	3.26269	3.61351	3.27603	4.02857	4.07075	4.29685	3.61774	3.44248	5.311	5.88598	3.42692	4.80314	8.37766	3.53083
AT1G22280	4.85883	2.52559	3.36389	2.97388	5.44197	3.51336	4.43891	2.66395	3.98308	2.74459	2.51276	5.93519	2.72286	2.65333	2.77432	2.86502
AT1G22300	7.25589	9.92166	6.44826	4.83219	6.84427	6.12827	6.92022	6.95949	5.84912	4.70958	5.34594	8.16081	5.21833	7.16687	4.72455	4.77195
AT1G22310	-0.614032	0.942766	-0.259526	1.70961	0.896329	0.29165	-0.404973	0.659687	0.870696	1.34423	0.917097	1.03298	1.30705	1.18448	1.39431	1.54183
AT1G22330	5.28278	1.81201	1.08045	2.3976	2.52874	1.75591	2.36489	3.73247	1.80318	2.10775	1.79393	1.87636	2.07935	4.76703	2.64734	2.26207
AT1G22350	3.97086	1.81006	1.33751	2.42761	1.77528	2.93565	4.17049	4.50943	2.35176	2.12345	3.62714	1.87853	2.0935	1.99609	2.16409	2.28573
AT1G22360	4.28443	2.43343	1.98028	2.88555	9.21958	2.46132	4.62353	2.29967	2.35101	4.24647	2.42057	2.47976	2.63165	2.56164	2.68356	3.90089
AT1G22400	0.5741	1.59166	0.773479	2.21319	1.55637	2.81407	0.689185	4.60306	3.51907	1.90804	1.57212	4.91309	1.87791	1.77975	1.94891	2.07105
AT1G22403	2.45557	1.01175	-0.168415	1.77271	0.965877	-0.984791	-0.310218	0.732496	1.16643	1.40928	0.986388	1.10092	1.37239	1.25088	1.459	1.60562
AT1G22410	7.86691	9.88983	7.16295	5.42759	7.15326	6.6334	6.90984	7.05411	6.5504	5.33086	7.12494	8.76547	6.63319	8.44313	7.75182	6.02025
AT1G22430	2.56406	2.95526	3.76186	3.3318	10.2761	3.69694	4.96131	3.97562	3.79463	3.13461	3.54842	4.37851	3.1164	4.80649	3.15968	3.23711
AT1G22450	7.00808	8.96403	5.3294	7.12093	4.89067	5.75782	5.81677	6.55049	5.58369	7.78106	7.05445	8.02632	5.81894	7.71009	6.25371	5.02785
AT1G22510	-0.00803574	1.27964	0.267921	1.97835	4.49981	1.53834	0.153355	2.70397	2.35256	1.64048	1.25694	1.35978	1.60661	1.4956	1.68626	1.82208
AT1G22520	1.69084	10.0205	1.77733	2.71009	2.2243	2.60341	4.44367	2.11033	2.33849	2.47353	2.23488	2.29565	4.10316	2.37955	2.50417	2.59769
AT1G22530	6.52441	8.18787	5.83009	5.1029	7.39883	5.51634	6.29929	6.6402	5.46688	6.83826	7.44083	8.61829	6.10804	5.60332	6.61906	5.06212
AT1G22540	3.76772	2.24784	1.7327	2.73438	2.22237	2.92157	4.23311	2.09965	2.97346	8.73651	3.61741	2.29862	2.46344	2.38776	2.51925	2.61727
AT1G22550	-0.236782	1.20093	0.0810948	1.94434	1.15664	1.59698	1.50582	2.92932	1.12578	1.58727	2.84254	1.28722	1.55124	1.43281	1.6359	1.77971
AT1G22570	0.0773897	3.02223	0.339192	2.00034	1.27575	0.369273	0.230194	3.37305	1.81361	1.66849	1.29361	4.47027	1.6353	1.52663	1.71337	1.84667
AT1G22610	6.97703	7.52911	6.2945	5.23103	9.29697	6.27694	7.00603	7.14884	5.82025	5.1451	7.20042	6.69949	5.97473	8.40575	7.79206	5.18801
AT1G22620	6.53943	5.31178	4.29784	3.44472	5.48711	3.65815	3.20557	4.28622	3.54904	3.26142	5.25754	3.13002	3.24456	4.68858	4.12641	3.35654
AT1G22630	2.90502	5.27983	3.90657	2.51179	1.90393	2.88969	1.79829	1.74687	2.37685	2.2259	3.07987	1.99878	2.19798	2.10743	4.55211	2.37794
AT1G22640	-0.528887	1.01168	-0.179424	1.77744	0.965465	1.42	-0.322854	0.730246	1.74378	1.41192	0.986129	1.1015	1.3748	1.25249	1.46195	1.60944
AT1G22650	3.20124	2.24759	3.48324	2.74342	6.05889	2.18335	4.98477	2.09378	2.93767	2.49287	3.82108	2.29995	2.46883	2.39148	3.97145	2.62515
AT1G22660	0.456845	1.48054	0.657751	2.10466	6.37634	1.53232	3.10795	1.26872	1.80233	1.79832	1.46091	1.55021	1.76806	1.66948	1.83935	1.96198
AT1G22690	2.33995	1.14536	0.00598748	1.89494	1.10054	1.54358	-0.128644	0.873136	0.891331	1.53551	1.12058	1.23261	3.03539	1.37968	1.58453	1.72936
AT1G22700	4.59645	9.15725	5.23477	7.55942	5.5721	5.24553	5.83918	5.28914	5.13393	4.3979	4.94474	5.87384	5.46575	6.09671	4.41307	7.15902
AT1G22710	7.68764	10.2505	6.98479	5.37635	9.6561	6.4653	7.77593	7.88168	6.24606	6.76426	6.87351	9.71812	6.56775	6.78612	5.99784	6.02175
AT1G22730	5.61451	2.45827	4.74466	2.92495	2.43394	3.78869	3.29736	3.60825	3.3068	2.68732	3.84354	2.50682	2.6647	2.59216	5.6316	2.81238
AT1G22740	-0.491914	1.04361	1.77933	1.80965	0.997445	1.33814	-0.287007	0.762556	0.809212	1.44375	1.01809	1.13337	1.40662	1.2843	1.49381	1.64141
AT1G22750	3.19325	6.42053	3.75162	3.40247	3.06265	4.07181	4.7194	4.83348	4.22723	3.23134	4.23619	3.10955	3.21567	6.42188	3.25296	3.32
AT1G22770	6.87421	9.11891	6.81043	5.33086	8.60564	6.26843	5.94132	7.54146	6.22692	5.24252	7.30656	7.49512	6.01573	8.91453	6.47272	6.86111
AT1G22780	6.25758	8.46229	5.67438	4.71796	8.40566	5.86135	5.60442	6.17814	5.2634	5.3052	6.47771	8.19516	5.49534	4.55722	4.61413	5.74128
AT1G22790	5.21292	2.0102	2.68382	2.53906	5.7482	2.36958	1.34442	1.84177	2.74491	2.27406	1.99432	2.06697	2.24842	4.45857	2.30899	2.41445
AT1G22800	4.70304	1.65697	2.9954	2.29532	1.62056	1.76525	0.715613	3.74295	1.97	1.98255	3.95924	1.72847	1.95161	1.85072	2.0245	2.14976
AT1G22830	-0.549009	0.986297	2.29672	1.74889	0.940259	-0.170582	-0.343651	0.705898	0.108447	1.38496	0.960847	1.07578	1.348	1.22618	1.43479	1.58164
AT1G22840	6.47836	5.86723	4.9602	4.33654	7.51769	5.19563	5.18522	6.26682	4.89245	4.21446	5.27021	4.84017	5.91905	6.69259	4.22939	4.27661
AT1G22850	7.89924	9.55086	7.48104	5.86478	8.75527	7.03224	7.73772	7.94622	7.43192	9.92059	6.76005	9.17183	6.75842	9.44966	8.35868	6.14447
AT1G22860	0.501001	1.58655	3.33738	2.23034	4.77241	1.96221	0.627095	3.922	3.13305	1.9154	1.56615	1.65886	1.88419	1.78237	1.95769	2.08388
AT1G22870	1.63054	1.30139	0.269034	2.00983	1.2597	0.157004	2.52564	4.34676	2.0707	1.66759	1.27833	1.38279	1.63325	1.52065	1.714	1.8516
AT1G22880	0.064094	1.06386	1.78911	1.83028	1.01771	1.45731	-0.264134	0.782949	0.740781	1.46405	1.03835	1.1536	1.4269	1.30455	1.51414	1.66186
AT1G22882	1.97055	3.02983	3.78485	2.93075	6.08566	3.33141	4.40826	4.14531	2.96925	2.70136	3.01141	5.52354	2.67968	2.61035	2.73107	2.82177
AT1G22885	4.2857	4.13496	2.21378	2.28962	1.61944	2.02938	0.727765	4.49632	1.81808	1.97874	1.63555	1.72648	1.948	1.84781	2.02042	2.14489
AT1G22890	2.61169	1.61253	0.726601	2.26508	1.57508	2.94171	2.05097	4.60313	2.54305	1.94618	1.5918	1.68596	4.01881	1.8113	1.98904	2.11684
AT1G22900	1.14991	1.83352	1.26409	2.34839	1.80614	2.12445	1.97733	1.67337	1.59718	2.08829	2.49266	9.23079	2.51056	1.98303	2.12235	2.2256
AT1G22910	1.32056	2.10258	3.33949	2.65411	2.46306	3.23644	4.39003	4.87438	3.13161	2.37871	2.08589	3.4555	2.79547	4.92519	2.41512	2.52483
AT1G22920	5.54186	3.40128	4.34185	3.70033	5.47624	4.06931	4.44038	4.82702	4.24824	5.38684	5.01921	6.93969	4.24473	3.48064	3.56034	3.62272
AT1G22930	7.12146	9.85839	6.71165	5.15823	6.5363	5.94513	5.59352	6.30115	6.35224	6.52094	7.02855	8.20984	6.31952	7.58526	8.21442	5.10503
AT1G22940	1.34262	2.03489	2.69751	2.55447	9.01825	2.68225	3.40037	1.87278	2.90157	2.29233	2.01952	2.08994	2.26715	2.60205	2.3267	2.43081
AT1G22950	-0.0371597	1.28029	0.247091	1.98838	1.23859	1.35347	4.07783	1.02822	1.87814	1.6464	1.25722	1.36169	3.49098	1.49952	1.69278	1.83029
AT1G22960	-0.381482	1.08049	3.53858	1.82699	1.03577	0.689209	-0.191119	0.808796	0.612553	1.46936	1.05576	1.16751	1.43317	1.31412	1.51817	1.66231
AT1G22970	-0.378267	1.11188	2.98501	1.86732	1.06659	1.38209	-0.181725	0.836581	1.42495	1.50555	1.08684	1.20001	1.46893	1.34844	1.55494	1.70077
AT1G22985	-0.628634	0.929221	-0.273625	1.6955	0.882793	-0.0635773	-0.419255	0.646158	0.827996	1.33049	0.903558	1.01941	1.29334	1.17084	1.38054	1.52791
AT1G23000	-0.524817	1.72295	-0.177188	1.77258	0.963019	0.138106	1.88163	0.728627	0.0296186	1.40806	0.983614	1.0986	1.37105	1.24912	1.45795	1.60503
AT1G23010	-0.622108	0.935956	-0.267137	1.70274	0.889508	0.361152	-0.412758	0.652782	0.599966	1.33745	0.910281	1.02619	1.30027	1.1777	1.38753	1.53501
AT1G23020	5.85124	2.65872	3.76913	3.05031	6.92569	3.05941	5.89988	2.547	3.50853	2.84712	2.64788	2.69795	2.82816	2.76785	2.87316	2.95319
AT1G23030	3.52259	2.21729	1.6842	2.7071	2.19135	2.98336	5.56908	2.06586	2.68801	4.55617	2.2029	5.87211	3.12654	2.3592	2.49174	2.59008
AT1G23040	5.77631	2.36571	4.28221	2.8328	2.34211	4.20676	1.89407	4.7337	3.14844	2.5925	4.04523	2.41314	3.93992	2.49743	2.62358	2.7186
AT1G23080	6.22589	11.1255	4.46823	4.3399	4.03814	4.69125	5.5535	5.6818	4.82108	4.18497	5.75555	8.11436	5.28141	7.31461	5.27715	4.26454
AT1G23090	3.90299	1.90621	3.37691	2.51923	1.8718	3.03905	4.01458	4.23609	3.28604	2.21681	1.88715	1.97397	3.51821	2.09045	2.25717	2.37806
AT1G23130	7.24987	4.71584	6.45487	4.79829	8.71687	6.469	6.57801	6.36752	5.60157	4.69157	6.60607	6.556	5.74602	5.55536	4.70449	6.41981
AT1G23140	4.596	1.2582	0.263507	1.94885	1.21771	0.984391	0.151489	3.45624	0.150833	1.61461	1.2358	1.3373	1.58113	1.47143	1.65988	1.7942
AT1G23170	-0.124269	1.25117	3.95699	1.97644	1.20823	1.72721	0.0521192	1.57456	2.02398	2.29692	1.22742	1.33492	1.5919	1.4765	1.67454	1.81512
AT1G23180	3.16676	5.51631	3.53118	3.73829	6.93035	4.00023	3.43029	5.00868	4.23012	7.1888	4.37088	3.46999	3.79982	4.79115	6.29962	3.6616
AT1G23190	5.74736	6.71531	5.97169	4.70379	7.895	5.5464	5.88012	6.71338	5.72707	4.59659	5.89945	7.92353	6.23982	4.55847	4.60957	5.7996
AT1G23200	-0.382348	1.08287	-0.0569875	1.83038	1.03809	1.36416	-0.19134	0.810755	1.29493	1.47229	3.36964	1.17002	1.43605	1.31684	1.52117	1.6655
AT1G23205	2.9573	6.38682	4.46138	3.11572	2.67446	4.39005	4.46862	4.48585	3.25275	2.89927	4.19587	2.73839	3.21201	4.29139	2.92717	3.01259
AT1G23220	0.317136	1.50853	3.35665	2.18508	1.46931	1.94597	0.460379	2.81754	2.18309	1.85597	4.12796	3.55267	1.82317	1.71594	1.90036	2.03242
AT1G23230	0.266827	1.51	3.30543	2.20384	3.56379	2.52041	2.70069	1.26638	3.04917	1.86709	1.48762	1.58907	2.83411	1.72338	1.91258	2.04779
AT1G23260	4.61934	1.94116	2.05822	2.50847	5.43799	2.94742	1.18635	3.71442	3.10506	2.22643	1.92381	2.00298	3.25142	2.1098	2.26384	2.37633
AT1G23280	1.91335	1.81295	1.12708	2.38162	7.41889	2.09444	1.06232	3.78309	2.32531	2.09853	1.79561	3.41154	2.07096	1.98167	2.13604	2.24891
AT1G23290	6.17824	8.14238	6.0441	4.6108	4.70463	5.92673	5.72355	6.93019	5.3611	4.49717	6.88432	6.57655	4.64507	7.5631	4.51099	4.55484
AT1G23310	11.8542	13.5372	10.9835	8.52699	12.9772	10.7386	11.4667	11.37	10.4353	12.2133	11.3527	12.5914	10.4658	12.2685	11.6149	10.6216
AT1G23330	0.77713	1.78649	3.71495	2.41172	1.7511	3.04604	4.38509	3.09444	3.41304	2.10435	4.17019	1.85608	2.07404	1.97536	2.14547	2.26845
AT1G23340	-0.608632	0.946866	-0.254561	1.71358	0.900447	1.07948	-0.399842	0.663919	0.204433	1.34821	0.921207	1.03705	1.31105	1.1885	1.39829	1.54579
AT1G23360	1.89405	2.29828	2.72555	2.75038	4.11144	2.39301	1.80717	4.87482	2.36298	2.51842	2.28542	9.43531	2.49652	2.42652	2.54841	2.64007
AT1G23380	5.08396	1.26531	0.307802	1.94018	1.22596	0.961642	0.201561	1.02817	0.745915	1.61281	2.50035	1.34228	1.5801	1.473	1.65707	1.78855
AT1G23390	4.92259	4.83052	4.81135	4.381	6.4553	5.29347	6.68005	6.48415	5.01419	4.29071	5.94316	7.01541	4.83408	4.26001	4.97449	4.76832
AT1G23400	3.13537	5.62166	4.73439	3.67006	6.75689	4.03166	3.45555	3.28326	4.16173	3.75421	4.69207	5.8587	4.08509	3.4459	5.28297	5.65845
AT1G23440	4.12767	4.70381	3.42128	2.8553	2.33018	3.95793	1.76825	5.56437	3.87162	2.60322	4.29722	2.40924	3.67858	2.50126	2.63622	2.73629
AT1G23460	0.880815	1.71013	1.02923	2.27966	1.67891	2.19789	0.965436	1.52577	2.04213	1.99571	1.69282	8.86046	1.9681	3.35415	2.03329	2.14644
AT1G23480	0.351862	5.45464	2.04105	2.06568	1.39227	1.80353	0.477135	1.21004	1.36226	1.7543	1.40856	3.0973	1.72343	1.62267	1.79614	1.92092
AT1G23490	7.65695	8.60393	6.5937	5.52253	7.56148	6.67515	7.16436	7.14094	6.54469	9.50989	7.48982	9.11239	6.07086	7.94866	7.08865	5.47879
AT1G23530	-0.121316	1.21013	3.1313	1.91995	1.16822	0.791632	0.511032	0.956591	-0.868158	3.02054	3.90016	1.2919	1.54316	1.43026	1.62405	1.76177
AT1G23570	0.602271	1.37688	0.738865	1.92303	1.34726	0.190898	0.680028	1.20242	0.159176	1.64945	1.36046	8.23975	1.62298	1.53748	1.68552	1.79439
AT1G23710	-0.23296	1.19093	0.955797	1.929	1.14699	2.27458	-0.0480608	0.924423	2.07412	1.57434	3.53348	1.27653	1.53857	1.42101	1.62263	1.76545
AT1G23730	-0.600196	0.954206	-0.246547	1.72106	0.907794	0.335753	-0.391671	0.671325	1.16358	1.35557	0.928551	1.04438	1.31839	1.19583	1.40566	1.5532
AT1G23740	8.66897	10.4493	7.72025	5.69732	8.77869	7.1935	8.16986	7.30678	7.02391	6.757	7.47363	8.05332	7.11822	9.47283	7.69008	5.65042
AT1G23750	1.42116	1.40408	2.8402	2.12257	1.36187	1.71201	3.34225	1.14945	1.62558	1.77528	3.29402	1.48652	1.74045	1.62626	1.82236	1.96198
AT1G23780	4.39607	2.12625	2.44962	2.66645	5.16416	3.1821	1.67745	4.27711	3.20246	4.61905	2.77692	2.18407	2.36935	2.28473	2.43128	2.53909
AT1G23800	-0.0780178	1.16582	0.18646	1.84699	5.04169	0.663804	0.076471	0.924898	1.47924	1.51734	1.14374	1.24383	1.48431	1.37611	1.56198	1.69447
AT1G23820	6.5391	3.63706	5.01101	3.93187	3.62347	4.80587	5.40687	5.3323	4.75417	10.0745	4.9666	3.66473	3.98759	5.5975	3.79364	3.85517
AT1G23830	0.0406136	1.31927	3.95002	2.01666	1.27837	1.9908	0.200138	4.0427	1.06338	1.67918	1.29664	1.39916	1.64538	1.53461	1.72489	1.86051
AT1G23840	0.00973958	1.31701	2.76929	2.02328	1.27549	2.33728	0.174183	4.29557	1.79558	1.68191	1.29404	1.39809	1.64768	1.53545	1.72818	1.86541
AT1G23850	5.45266	5.11179	3.88982	3.57891	9.59112	4.11166	3.39741	5.20288	3.95519	3.40165	4.35679	3.27627	4.85157	3.33447	3.42397	3.49332
AT1G23860	6.41966	8.07627	5.7737	4.86278	7.12722	5.30334	6.58577	6.50729	5.35122	8.4013	6.34386	6.37025	4.74489	4.71575	8.11428	4.80924
AT1G23870	1.41924	2.12079	3.66142	2.63973	7.0773	2.2378	2.83596	3.89978	2.85495	2.37851	4.36171	2.17601	2.35335	2.27226	2.41282	2.51664
AT1G23880	-0.0327293	1.23533	0.237536	1.92674	1.19476	0.704702	4.76817	0.990396	0.814505	1.59228	2.75328	1.31458	1.55877	1.44892	1.63759	1.77202
AT1G23890	0.967844	1.04171	-0.15046	1.80969	0.995403	1.12185	-0.293631	0.759755	1.43871	1.44295	1.01611	1.13173	1.40573	1.28309	1.49313	1.64109
AT1G23900	3.29015	6.20107	4.87587	3.83027	5.65367	4.40835	4.50001	5.40403	4.25854	3.67844	5.23333	3.91842	3.66478	6.68093	5.79747	3.75649
AT1G24020	5.54552	3.91243	3.50234	3.72476	9.66492	4.4996	5.0156	4.77702	4.18452	3.55644	4.8733	3.43857	3.78868	6.20704	3.57754	3.64327
AT1G24040	5.67775	9.27748	1.97412	2.83152	2.37772	2.70552	1.94075	2.2732	2.9813	2.60908	4.09118	2.44359	2.58817	2.52143	2.63775	2.72553
AT1G24050	6.09842	6.82054	5.44655	4.14782	3.91653	5.07669	5.90538	5.96573	4.84119	4.0254	4.67021	6.54567	4.01476	5.9247	4.04024	4.08743
AT1G24070	0.939044	8.79731	1.07177	2.24801	1.67297	1.18217	1.01444	3.769	1.41403	1.97445	1.68612	1.76098	1.94801	1.86264	2.01049	2.11932
AT1G24100	7.28775	9.53241	6.70355	5.6997	8.00075	6.3171	6.84055	7.98095	6.36669	6.37798	8.03765	7.85044	6.66366	7.74553	7.22922	7.40734
AT1G24120	3.23175	1.31686	0.230041	2.05188	1.27332	1.80485	1.88311	1.05316	2.36941	1.69784	2.63615	1.40176	1.66222	1.54526	1.74596	1.88842
AT1G24140	1.75409	2.34032	3.96034	2.80871	2.31584	3.37675	1.80642	5.00423	2.71898	2.57046	4.86181	6.18072	4.02291	2.47491	2.6015	2.6959
AT1G24147	6.33882	11.0265	5.69859	3.93677	5.20999	5.22718	3.65343	7.06335	4.82825	3.76899	4.49666	3.6518	3.9928	3.70603	3.79	3.85548
AT1G24148	-0.380941	1.09361	-0.0528577	1.84442	1.04862	1.50449	1.00612	0.820149	0.439258	1.48481	3.2195	1.18117	1.44842	1.32867	1.5339	1.67885
AT1G24150	2.99511	10.2559	4.51027	3.69109	4.99423	4.35177	4.86207	4.46452	4.00132	3.50582	3.33122	9.51499	3.48888	3.43544	3.52918	3.60171
AT1G24160	5.66105	8.27501	4.55577	4.15154	5.68934	4.38954	6.07024	3.93784	4.62488	8.16553	4.63445	3.99073	4.04388	4.01837	4.06394	4.10179
AT1G24170	2.82723	9.95406	2.54126	3.36191	11.6953	4.0102	4.36534	2.81614	3.72549	3.1409	2.92511	2.97925	3.12032	3.05494	3.16917	3.25614
AT1G24180	5.4456	10.5579	5.05876	4.05058	3.75083	4.84957	6.36123	4.4027	4.71871	3.89666	5.45162	3.79072	4.42784	6.16946	5.17906	3.97571
AT1G24190	2.38969	2.07981	3.51915	2.61182	5.83848	2.97367	3.30918	1.9103	3.43063	4.82783	2.06383	2.13693	2.31947	2.23617	2.38041	2.48649
AT1G24240	-0.652621	0.907829	-0.296216	1.67326	0.861411	-0.358814	-0.442298	0.624758	0.493103	1.30882	0.882171	0.997988	1.27172	1.14933	1.35881	1.50598
AT1G24267	5.95857	7.3133	5.47378	4.47808	7.88831	4.97415	5.72222	6.00094	5.16248	4.35746	5.68619	7.94552	5.28797	4.98808	4.37219	4.41883
AT1G24280	1.94408	7.57274	2.02663	2.95398	2.46494	2.41352	3.82593	2.35173	2.91418	2.71481	2.47549	10.8427	2.69227	2.62028	2.74569	2.84015
AT1G24290	1.49194	2.136	3.06272	2.63662	3.27827	2.37676	2.98601	3.41089	2.05327	2.38282	2.12136	9.28333	2.35855	2.28059	2.41596	2.51662
AT1G24300	5.79986	2.90642	3.86455	3.29714	5.28573	3.75328	5.15331	2.79554	4.04144	3.64272	4.99656	2.94542	3.96399	5.19866	3.12006	3.2
AT1G24310	2.62756	2.01234	1.4354	2.53262	1.98461	2.45005	1.90487	3.53609	2.70805	2.27008	1.99696	9.27191	2.24486	2.16366	2.30449	2.40875
AT1G24330	1.90649	1.11592	-0.0549019	1.87802	1.07017	2.13673	-0.194594	0.83769	1.59671	1.5133	1.09063	1.20493	1.47636	1.35477	1.56312	1.71016
AT1G24340	1.3169	5.87914	4.04837	2.58545	4.59386	2.59897	4.15071	1.88701	2.82742	2.31994	2.03976	2.11251	2.29425	2.2113	2.35494	2.4606
AT1G24350	1.97944	2.41793	4.18762	2.80426	5.96457	2.46928	2.01551	2.30561	2.95078	2.60506	3.70325	2.45712	2.58635	2.52665	5.73574	2.70935
AT1G24360	7.6504	8.61124	6.45962	8.60552	7.60934	6.01493	6.73955	6.55641	6.14233	8.85087	6.32505	8.20815	6.21847	6.91912	5.41053	7.4214
AT1G24400	2.65798	1.54876	0.767564	2.15808	7.27745	1.08068	2.33727	1.34472	0.941336	1.85766	1.52978	1.61621	1.82811	1.73205	1.89776	2.01786
AT1G24440	-0.310676	1.14469	1.95943	1.8905	1.10014	1.38085	-0.12002	0.874143	1.63851	1.53273	1.12005	1.23144	1.49658	1.37771	1.58151	3.31748
AT1G24450	0.218753	1.42055	0.469605	2.09695	1.38125	2.01397	2.40247	2.75657	2.20479	1.76826	4.80561	1.49746	1.73547	1.62821	1.81263	1.94457
AT1G24460	2.91041	3.18426	4.92321	3.53435	10.4185	4.05613	4.47173	5.69071	4.20286	3.34967	3.17494	4.43749	3.33275	5.23919	3.373	3.44534
AT1G24470	-0.437069	1.05702	-0.102634	1.8117	1.01168	0.103481	3.11382	0.781291	0.895469	1.45066	1.03195	1.14521	1.41408	1.29365	1.49999	1.64557
AT1G24490	4.46464	3.2868	4.48123	3.61942	10.0217	3.90365	5.58066	4.7551	3.81632	4.91966	4.86207	3.31873	3.42711	3.37648	3.46536	4.23997
AT1G24510	7.2908	7.90336	6.30059	4.73376	8.49048	5.87621	5.81359	5.49933	5.78969	4.62238	6.83166	6.65143	5.48655	5.51382	4.63591	4.67886
AT1G24530	1.73464	2.31998	1.82692	2.7934	7.80544	2.02345	4.11529	5.65442	2.14571	4.72133	2.30631	2.36913	3.61219	2.45558	2.58345	2.67901
AT1G24560	4.95004	6.82673	3.77983	3.62866	6.8372	4.01586	5.8441	4.65055	3.97763	3.71351	4.19921	3.86893	3.45255	3.40646	3.48746	3.55052
AT1G24580	1.12773	7.65036	4.10019	2.46009	1.87976	3.71878	1.20573	1.73327	3.27802	2.18484	1.89311	1.96902	2.15816	2.07192	2.22118	2.33077
AT1G24575	4.34911	0.996047	-0.0841512	1.71356	0.95327	0.326223	-0.21062	0.736519	-2.44103	1.36909	0.972391	1.07937	1.33431	1.21996	1.41603	1.5548
AT1G24577	7.12146	1.17057	0.27506	1.82283	1.13297	-0.482448	0.17887	0.94486	-1.02173	1.5048	1.14976	1.24426	1.47317	1.36987	1.54762	1.67517
AT1G24600	-0.598723	0.95713	-0.244695	1.72461	0.91068	-0.0462777	0.599629	0.674012	0.639881	1.35882	0.931454	1.04738	1.32161	1.19896	1.40895	1.55661
AT1G24610	3.49766	2.92936	3.59196	3.06446	4.35122	3.81327	5.14485	2.51527	3.83307	2.84518	3.13525	7.72459	2.82458	3.082	2.87343	2.95996
AT1G24625	3.98121	1.28873	0.213165	2.01574	1.24571	1.87058	2.09988	1.02826	1.77263	1.66539	1.26494	1.37263	1.63015	1.51449	1.71298	1.85395
AT1G24706	6.50478	6.08689	5.94823	4.71819	8.23548	4.96172	5.74091	5.84751	5.41155	8.67974	5.8285	8.15615	5.90777	5.57742	4.61409	4.65989
AT1G24764	1.93176	2.39048	3.47753	2.7885	5.74069	2.72468	1.96996	2.27392	3.06705	2.58374	2.37925	2.43103	3.50196	3.65671	5.69957	2.69105
AT1G24793	-0.229872	1.13681	0.0690405	1.85487	4.33579	0.941846	-0.0546116	0.87874	1.76758	1.50929	1.11325	1.21986	1.47448	1.36017	1.55629	1.69539
AT1G24807	1.19687	1.91631	3.21754	2.44782	1.88783	2.02795	1.26573	1.74939	2.66968	9.53998	1.90052	1.97285	2.92982	2.07141	2.21535	2.3217
AT1G24880	-0.24402	1.12646	0.0560917	1.84524	4.33637	0.912621	-0.0680221	0.867947	1.55269	1.4994	1.10287	1.20963	1.46456	1.35012	1.54645	1.68566
AT1G24909	1.92053	2.45276	4.31261	2.90623	2.42962	2.6059	1.96575	2.31914	3.20987	9.17522	2.43991	6.70405	3.51468	2.5811	2.70333	2.79536
AT1G25054	-0.229872	1.13681	0.0690405	1.85487	4.33579	0.941846	-0.0546116	0.87874	1.76758	1.50929	1.11325	1.21986	1.47448	1.36017	1.55629	1.69539
AT1G25083	1.89278	2.43204	4.30661	2.8891	2.40867	2.58761	1.9388	2.29704	3.17251	9.20461	2.41907	6.73235	3.2812	2.56154	2.68476	2.77747
AT1G25145	-0.229872	1.13681	0.0690405	1.85487	4.33579	0.941846	-0.0546116	0.87874	1.76758	1.50929	1.11325	1.21986	1.47448	1.36017	1.55629	1.69539
AT1G25155	1.92053	2.45276	4.31261	2.90623	2.42962	2.6059	1.96575	2.31914	3.20987	9.17522	2.43991	6.70405	3.51468	2.5811	2.70333	2.79536
AT1G25210	-0.229872	1.13681	0.0690405	1.85487	4.33579	0.941846	-0.0546116	0.87874	1.76758	1.50929	1.11325	1.21986	1.47448	1.36017	1.55629	1.69539
AT1G25220	5.59192	4.16484	5.19287	4.39056	4.98779	4.90092	6.03536	6.12732	5.27394	7.5423	4.15931	6.08909	4.57511	6.52903	7.96432	4.33008
AT1G25230	-0.218941	1.22799	1.49474	1.97551	1.18344	2.72695	2.55249	0.957691	1.32505	1.61647	1.20336	1.31476	2.26864	1.46115	1.66537	1.80997
AT1G25250	-0.537465	0.989508	-0.191528	1.74969	0.943649	0.706125	-0.333555	1.8494	-0.103865	1.38678	0.964156	1.07865	1.34993	1.22852	2.21983	1.58288
AT1G25260	5.60666	10.9311	5.30439	4.19918	3.88789	4.69023	5.12141	6.15803	4.354	4.03982	3.89397	7.82124	5.65065	7.48429	4.05968	4.12178
AT1G25275	1.77092	11.3837	1.85775	2.80016	2.3084	3.34408	1.81958	3.42272	3.22622	2.56058	3.54686	2.38055	2.92261	2.46544	2.5916	2.68632
AT1G25280	3.27493	2.75891	4.3825	3.18092	2.73754	4.13409	3.81537	5.3864	4.08643	5.3831	5.5467	3.50536	3.27385	3.92485	2.99146	3.0773
AT1G25290	2.71732	1.92646	3.0918	2.46035	1.89778	2.51862	1.26861	1.75826	2.07267	2.19182	1.91055	1.98336	2.16594	9.23798	2.22712	2.33386
AT1G25350	5.98801	3.5977	4.26232	3.90409	7.91747	4.34588	4.47085	4.87785	4.61725	3.98097	3.77659	9.98857	3.72566	3.67924	3.76088	5.91375
AT1G25360	-0.656857	0.903788	-0.300341	1.66901	0.857375	-0.426445	-0.446464	0.620739	0.441626	1.3047	0.878133	0.993934	1.26761	1.14525	1.35468	1.5018
AT1G25370	-0.330422	1.15354	1.64984	1.90915	1.10831	1.92853	-0.135284	0.878714	2.25646	1.54702	2.24001	1.24158	1.5104	1.38991	1.59643	1.74237
AT1G25375	0.0346423	1.2534	2.86036	1.92982	1.21392	0.885456	0.184422	1.01544	0.94771	4.9833	1.23156	1.3306	1.56904	1.46168	1.64618	1.77793
AT1G25380	4.72907	7.1455	4.04589	3.4419	3.11687	3.63057	3.89112	4.30894	4.27631	3.27473	4.35261	6.38194	3.51495	3.21276	3.29552	3.36064
AT1G25390	5.26607	2.61656	3.68286	3.04825	2.59453	3.75037	3.0772	4.44886	3.78062	2.82649	3.58953	2.66069	4.37215	6.26854	2.85515	2.94276
AT1G25400	-0.49542	1.03472	-0.149175	1.79855	0.988694	1.92315	-0.291358	0.754529	1.88408	1.43368	1.00927	1.12421	1.39666	1.2747	1.48359	1.63078
AT1G25420	2.5901	5.50754	4.23841	2.98405	7.44473	3.30463	2.07706	4.42369	3.67207	2.75908	2.53379	3.49994	2.73787	2.67011	2.78815	2.87701
AT1G25425	-0.311981	1.07411	-0.00641341	1.79499	1.03121	0.876412	-0.132543	0.813998	0.828484	1.44856	1.05038	1.15769	1.41361	1.29878	4.29582	1.63524
AT1G25440	6.54847	8.3925	6.75109	5.01935	7.44673	6.03597	6.50876	4.90408	6.00058	6.18148	6.46836	8.03658	6.07867	6.41288	4.94594	5.24011
AT1G25450	1.09384	1.76187	3.201	2.35949	1.72836	3.00087	0.927366	2.88657	2.13385	2.06443	5.24678	1.82785	2.03546	4.53242	2.10378	2.22169
AT1G25480	4.49624	1.29782	2.01116	2.00558	1.25617	1.30108	0.153836	1.04612	1.88358	1.66364	1.27478	1.37913	1.62934	1.51684	1.71001	1.84749
AT1G25490	6.16401	8.77466	4.91877	6.96577	7.73058	5.79217	5.73675	5.99139	5.73491	7.81643	6.60861	6.2237	5.6167	4.94478	8.46441	4.90662
AT1G25500	0.851005	8.60216	0.985618	2.16697	1.59106	1.10215	0.92754	1.44643	1.91258	1.89323	2.34013	1.67933	1.86674	1.78122	1.92931	2.03823
AT1G25510	4.45562	2.44492	3.75154	2.90426	7.92147	3.0885	3.73033	3.13922	2.59911	2.66941	2.43175	4.35191	2.64715	2.5759	2.69987	2.79278
AT1G25520	5.44833	2.51538	2.91218	2.95506	2.49305	3.15278	2.04928	5.17379	3.35755	2.7287	2.50298	9.0265	2.70741	2.63944	2.7579	2.84725
AT1G25530	2.03117	9.83439	3.16886	2.97071	2.51048	2.88855	4.56555	2.40507	2.80715	2.74477	2.52033	2.57708	3.079	2.6559	2.77387	6.11111
AT1G25540	3.37429	3.63992	5.4762	3.93174	5.90132	4.07242	5.59701	5.80222	3.9269	7.35919	4.08559	9.24239	3.76128	4.9662	3.79483	3.85575
AT1G25550	2.155	2.68128	3.31813	3.1369	2.65813	3.53424	4.31721	2.54785	4.24692	13.2746	2.66842	4.68319	2.88035	2.80989	2.93268	3.02527
AT1G25560	5.20607	3.10729	4.70555	3.45047	7.01468	4.32998	4.93769	4.71909	4.00294	3.26979	3.88818	4.54709	3.2532	3.20077	3.29266	3.90028
AT1G25570	5.55034	2.08625	2.6634	2.6029	5.78452	3.31686	1.44901	3.38437	3.25448	2.34323	2.07084	2.14138	2.31818	2.23739	2.37738	2.48063
AT1G25580	2.55304	1.25416	0.178297	1.98226	1.21102	2.17809	0.0559478	0.992899	1.93399	1.63162	1.2303	1.33828	3.70998	1.48045	1.67928	1.82038
AT1G25682	3.3811	8.63946	3.70252	3.02645	2.57677	3.78478	2.15067	5.489	3.40434	2.80562	3.43931	2.64179	2.78489	2.71878	3.67081	2.92117
AT1G26090	2.80382	1.24073	2.56849	1.98857	1.19618	1.48078	-0.0175301	0.970435	2.10545	1.62931	1.21609	1.32751	1.59306	1.47394	1.67823	1.82291
AT1G26100	1.42287	1.18137	0.0466116	1.93051	1.13665	0.881055	3.36199	0.909802	1.52482	1.57104	1.15664	1.26847	1.53473	1.41534	1.62004	1.76485
AT1G26110	7.56544	9.11953	7.05705	5.71637	8.36921	6.80764	7.52607	7.80838	6.68435	8.91853	7.46974	7.60677	6.59885	8.28951	8.1479	5.67765
AT1G26120	5.47409	2.02986	1.36605	2.58592	1.99938	2.74352	4.03538	2.88971	3.28477	2.30871	4.10738	2.09014	4.0862	2.19449	2.3454	2.45588
AT1G26130	1.68515	2.26942	2.55486	2.74525	9.78255	2.89704	3.15618	2.12622	3.38527	2.5024	3.82666	2.3187	2.47934	2.7798	2.53394	2.63006
AT1G26150	6.90837	4.46045	6.50564	4.64969	8.1082	5.04675	6.27203	4.84301	5.7177	5.86821	4.82646	6.65351	5.91254	6.00123	6.65089	4.59764
AT1G26160	3.12041	1.51953	3.32137	2.21865	1.47889	2.56269	3.54179	1.27535	2.19007	1.87926	1.49704	1.5991	2.44181	1.7344	1.92512	2.06141
AT1G26170	2.57408	5.8488	2.36562	3.14691	9.30205	3.27805	4.35631	5.04476	3.60035	2.93682	2.73147	2.78302	3.24192	2.85505	2.96371	3.0464
AT1G26180	1.61819	2.2351	2.69563	2.72339	2.20952	3.30916	4.70799	2.63394	3.43556	2.47522	2.2209	2.2861	2.85248	8.74802	2.50757	2.60592
AT1G26190	2.93335	1.58468	3.28652	2.26963	1.54516	1.86651	2.35476	3.63271	2.29452	1.9361	1.56281	1.66217	3.42007	1.79428	1.98107	2.11491
AT1G26200	-0.61702	0.940013	-0.262406	1.70675	0.893577	0.212038	-0.407892	0.656934	0.869466	1.34144	0.914345	1.03022	1.30427	1.18171	1.39152	1.539
AT1G26230	3.73396	7.36278	4.1595	2.96962	2.50267	2.56168	2.52196	2.39512	2.8262	2.74083	2.5127	8.47342	2.71931	2.65061	2.77033	2.86064
AT1G26260	1.2353	1.95488	3.88512	2.48561	1.92643	1.61625	1.30425	1.78807	1.83722	2.21847	4.38874	8.9555	2.19274	2.10981	2.25356	2.35972
AT1G26270	3.6617	10.2901	3.77318	3.5678	4.41293	4.71481	4.96938	5.16092	4.21153	3.38679	3.60936	5.0904	3.37025	3.31804	3.40962	3.48047
AT1G26300	-0.650121	0.909795	-0.294231	1.6754	0.863369	-0.237051	-0.440186	0.626683	0.427573	1.31087	0.884132	0.999968	1.27375	1.15134	1.36087	1.50807
AT1G26340	-0.11078	1.24378	0.664803	1.96257	1.20128	1.82816	4.28619	0.986538	1.92947	1.61607	1.22027	1.32668	1.58123	1.46689	1.66314	1.80254
AT1G26370	0.949237	1.82157	1.10492	2.40543	1.78911	2.83367	4.08022	2.55961	2.7938	2.11621	5.11372	1.88561	2.0879	1.99601	4.72602	2.27017
AT1G26380	0.900407	1.80875	1.07028	2.39752	5.30013	2.3949	3.52733	3.93805	2.59473	2.10627	1.79055	1.87352	4.21116	1.98503	2.14505	2.26138
AT1G26390	1	1.7795	1.13597	2.33283	9.38621	2.63453	1.81303	2.26852	1.65678	2.05573	1.76286	1.83898	2.0289	1.94225	2.09227	2.20256
AT1G26440	0.707581	1.58327	0.867672	2.16868	1.55092	1.53181	0.799117	1.39172	2.19153	1.87783	1.56534	9.06241	1.84945	1.75746	1.91643	2.03245
AT1G26450	0.375144	1.49984	0.604037	2.15401	1.46218	1.93976	4.44399	1.27384	1.84666	1.8348	4.44289	1.57365	1.80308	3.15898	1.87775	2.00573
AT1G26460	4.00744	1.76578	2.72096	2.37709	1.73133	2.89895	2.88324	1.5605	2.62775	5.24979	1.7467	1.83357	2.04632	1.94991	2.11619	2.2366
AT1G26470	1.11256	1.92549	1.25815	2.48181	4.81101	2.14354	3.95912	1.74499	2.37905	2.2047	3.34837	1.98589	3.42664	2.0904	5.52242	2.35187
AT1G26520	-0.374037	1.06796	-0.052642	1.80579	1.02384	0.4828	0.704758	0.80004	0.599001	1.45202	1.04357	1.15385	1.41625	3.83217	1.50027	1.64283
AT1G26530	3.37765	1.16995	0.0569658	1.91008	1.12584	0.672672	2.84879	0.902291	-0.138993	1.55465	1.14556	1.25588	1.51877	1.40085	1.60307	1.74622
AT1G26540	-0.651881	0.908285	-0.295562	1.67366	0.861872	-0.42323	-0.441611	0.625249	0.571705	1.30924	0.88263	0.998434	1.27214	1.14976	1.35923	1.50639
AT1G26550	7.24808	9.25852	6.04402	4.86266	8.03522	5.62447	5.83115	6.00293	5.42879	4.75065	5.68694	8.59031	5.90665	9.09616	4.76408	4.80706
AT1G26560	5.8052	7.21135	3.59128	3.87533	3.5481	4.39394	4.20092	5.40356	4.51033	3.70862	3.55456	3.5923	3.69354	7.28187	10.0988	3.79454
AT1G26570	0.434245	5.38829	3.59692	2.12508	1.4564	1.7595	0.556244	1.7488	1.65743	1.81541	1.47253	1.56348	1.78474	1.68473	1.85697	2.56907
AT1G26580	3.24696	1.52246	3.69304	2.21259	1.4823	2.57095	0.441372	3.15718	3.31417	1.87743	1.50023	1.60102	1.84398	1.73452	1.92269	2.05724
AT1G26600	-0.646268	0.913647	-0.290435	1.67951	0.867211	-0.0736883	-0.436371	0.630488	0.377189	1.31483	0.887979	1.00384	1.2777	1.15525	1.36485	1.51211
AT1G26620	-0.0123376	1.32655	3.58825	2.04372	1.28427	1.94613	0.156836	2.02547	2.03658	1.69751	3.40249	1.40906	1.66275	1.54873	1.74448	1.8837
AT1G26630	9.00746	10.029	8.48227	6.32237	10.5538	8.11848	8.4605	8.97467	7.89544	8.46996	8.81951	9.66739	8.02725	7.90211	8.89719	7.4742
AT1G26640	1.29699	4.38777	2.98298	2.65291	2.06485	2.8164	4.16081	3.95298	3.07513	4.64052	2.07845	4.48897	2.34781	2.26033	2.41163	2.52245
AT1G26650	-0.363056	1.10794	-0.0345035	1.85719	1.06308	2.26488	-0.169822	0.835375	2.13451	1.49816	1.08314	1.19525	1.46184	1.34236	1.54715	2.94515
AT1G26660	-0.024152	5.14554	0.232618	1.86709	1.15374	1.35225	0.125658	0.955732	1.20264	1.54044	1.17133	1.27009	1.50776	1.40077	1.58463	1.71585
AT1G26665	-0.123697	1.19687	0.161921	1.90292	1.15521	1.61297	0.043526	4.56433	1.90413	1.56225	1.17382	1.27816	1.52803	1.41574	1.60849	1.74552
AT1G26670	2.81673	5.7636	4.25764	2.81394	4.85733	4.04692	1.85781	2.71745	3.52253	2.57095	2.32737	4.07315	2.54796	2.47456	2.60243	2.69857
AT1G26690	2.37314	4.64481	2.43381	3.19352	9.44609	3.14948	4.31401	4.31142	3.17089	2.98765	2.78732	2.8375	4.85613	4.58724	3.01395	3.09493
AT1G26730	0.383763	1.51672	0.613618	2.17508	1.47879	1.83567	1.98044	3.77592	1.76335	1.85395	4.29089	1.59107	4.09205	1.7178	1.89717	2.02594
AT1G26740	2.15168	5.30383	2.7202	2.95536	2.55482	2.962	4.0135	2.46442	2.73654	5.93564	3.19702	2.61227	2.73936	5.67003	2.7832	2.86105
AT1G26750	3.16618	10.6714	4.72368	3.6894	10.1452	3.64532	4.69491	4.79098	3.74467	3.49656	3.3133	3.35874	5.22074	3.42289	3.52096	3.59654
AT1G26761	3.9061	6.27633	3.50917	3.1129	2.68268	4.10776	5.00485	3.31347	3.2516	2.90043	2.69174	5.44953	2.88057	4.1895	2.9277	3.01144
AT1G26770	5.50016	7.29432	3.42122	3.42628	5.55136	4.07066	3.59087	4.27154	3.76296	3.24345	4.60372	4.59809	3.22664	3.17353	3.2666	3.33829
AT1G26800	0.843744	1.68363	1.96855	2.25677	8.94549	1.84693	2.07047	1.49762	1.22214	1.97125	1.66618	1.74585	1.94347	1.8535	2.00906	2.12287
AT1G26810	-0.580608	0.971896	-0.227289	1.739	0.925505	0.747058	-0.372205	0.689203	1.27088	1.37324	0.946252	1.06204	1.33605	1.21347	1.42335	1.57098
AT1G26830	2.62469	2.99982	4.61923	3.36501	4.86198	4.18554	4.6496	3.41309	4.16897	3.88181	4.92474	8.86026	3.15577	3.09987	3.19775	3.27293
AT1G26840	2.18674	1.12566	2.62384	1.88253	1.08029	-0.15239	-0.169982	0.849896	1.16643	1.52003	1.10057	1.21394	1.48335	1.36263	1.56952	1.71563
AT1G26850	6.95848	7.07156	6.64099	5.21701	7.91648	6.46294	7.85658	6.8397	6.48579	5.2496	7.08792	8.42715	6.08064	6.97859	5.63439	5.17458
AT1G26880	6.08913	8.34892	4.91275	3.81341	3.5067	4.65579	4.97623	3.84026	4.16657	3.65653	3.84521	6.01728	3.64239	4.92312	5.17594	3.73725
AT1G26910	-0.379572	1.12611	0.892427	1.88719	1.08045	1.69824	1.64054	0.848477	0.71321	1.52285	2.23175	1.21495	1.48596	1.36455	1.5726	1.71948
AT1G26920	0.706807	1.6744	3.65638	2.28099	1.64021	2.99433	2.50428	1.47071	2.51174	1.9822	1.65546	5.56786	1.95279	1.85712	2.02211	2.1416
AT1G26930	-0.00248623	1.22791	0.257733	1.90708	1.1882	0.885115	0.149398	3.19992	0.968226	1.578	1.20594	1.30553	1.54508	1.43725	4.86963	1.75474
AT1G26940	4.29064	1.17941	0.106628	1.90112	1.13661	1.84534	-0.0178007	0.92015	0.682204	1.5537	1.15574	1.26285	1.51872	1.40384	1.60094	1.74077
AT1G26945	4.60992	1.37182	0.400965	2.05559	1.33195	1.32976	3.71268	1.13155	1.20978	1.72386	1.34976	1.44979	1.69071	1.58221	1.76869	1.90191
AT1G27000	5.21081	6.13099	4.43158	4.21491	5.99798	4.75058	3.77716	5.87314	4.63492	8.1932	5.11847	6.42349	4.54806	6.49376	4.09867	4.15007
AT1G27020	-0.252459	1.13894	0.0535549	1.86461	1.0958	0.847763	-0.0728704	4.12145	2.01895	1.5157	1.11508	1.22301	1.48052	1.36496	1.56319	1.70367
AT1G27030	0.0980132	1.25717	0.338023	1.91529	5.34674	1.38297	0.237661	1.02757	1.98462	1.59527	1.23604	1.33189	1.56336	1.45902	1.63845	1.76689
AT1G27050	4.08895	2.00904	0.714222	2.13227	1.48276	1.66908	1.20553	1.30978	0.586238	1.83016	1.49829	5.91962	1.80036	1.70332	1.87059	1.99148
AT1G27060	-0.548125	0.986068	-0.200115	1.7483	0.940056	-0.115549	-0.342954	0.70583	1.3486	1.38453	2.15622	1.0755	1.34758	1.22583	1.43433	1.58112
AT1G27070	-0.498581	1.04038	-0.149929	1.80733	0.994149	1.5631	0.661472	0.758873	1.46789	1.44106	1.01482	1.13027	1.40388	1.28141	1.49117	1.63894
AT1G27090	7.21039	8.34381	6.53395	5.3946	7.86121	6.39699	7.69379	6.67988	6.11581	7.38967	6.78748	7.94127	5.86815	6.75943	7.6948	5.35506
AT1G27100	5.64939	6.91114	4.42673	3.98805	3.692	4.89118	4.18569	5.29907	4.81418	3.83596	6.25934	9.42577	3.82232	5.0003	3.85486	3.91406
AT1G27120	0.583403	1.63622	3.76262	2.27436	1.59982	2.24365	2.26412	1.41844	2.02922	1.96173	4.36751	1.7077	1.93079	4.49484	2.00366	2.12887
AT1G27130	2.58769	2.99507	3.74256	3.38381	2.97607	3.49854	5.12628	4.57167	3.40101	3.18048	2.9845	10.8075	3.16168	7.73585	3.20636	3.28622
AT1G27150	5.33886	2.13292	1.58986	2.63605	2.10639	2.91302	1.54376	1.97818	2.88649	2.38104	2.74863	8.96844	2.35665	2.27829	2.41435	2.51549
AT1G27170	-0.629968	0.927649	-0.275004	1.69375	0.88123	-0.168945	-0.420615	0.644638	0.887845	1.32883	0.90199	1.01782	1.29169	1.16922	1.37887	1.52621
AT1G27180	-0.633503	0.924782	-0.277936	1.69067	0.878372	-0.285146	-0.423701	0.641815	0.921553	1.32587	0.899128	1.01494	1.28874	1.1663	1.37589	1.52319
AT1G27190	3.43369	2.48578	2.96081	2.93785	2.46254	3.50305	4.60924	2.35136	3.45235	2.70627	4.02569	3.46995	2.68437	8.03115	3.11253	2.82782
AT1G27200	-0.0423471	1.27084	0.239777	1.97799	1.22919	2.43977	4.4594	1.01911	2.04284	1.63646	1.2478	1.35212	1.60219	1.48977	1.68278	1.82011
AT1G27210	0.335887	1.53553	0.584423	2.21548	2.02671	2.30656	3.74218	3.76384	2.33806	1.88477	3.12843	1.61272	1.85181	2.99646	1.92937	2.06209
AT1G27290	3.12838	6.33662	3.94671	3.75697	8.54227	3.48898	3.89346	3.30918	3.93833	10.4265	3.395	8.20397	3.55361	3.49985	3.59415	3.66708
AT1G27300	-0.0925951	1.24739	0.197562	1.96181	1.2052	1.67242	0.077265	3.6109	2.06716	1.61721	1.22405	1.3297	3.67501	1.46896	1.664	1.80261
AT1G27310	5.93417	7.258	6.05783	4.76511	8.3068	5.83883	6.10916	6.78289	5.31038	6.73238	5.97835	4.58782	4.6485	5.57837	7.75343	4.71214
AT1G27320	6.33668	4.13782	4.98368	3.85962	5.914	4.61182	5.16118	4.85901	4.87624	3.70926	5.4822	3.60572	4.48363	3.65346	6.38973	3.7865
AT1G27330	5.41993	6.43609	4.41601	3.37529	5.24818	4.03869	2.77797	5.92384	4.25312	3.18889	3.01034	4.20772	3.1717	3.11729	3.21256	3.28572
AT1G27340	5.43426	5.41538	4.81316	3.71307	3.3952	4.72375	5.56652	5.83977	4.33508	3.55084	6.09439	3.43795	4.12471	5.20794	3.57112	3.63443
AT1G27350	1.30556	6.437	1.43139	2.5669	2.39077	2.79793	3.78035	4.1393	2.03585	2.3016	2.02223	4.65897	2.27596	2.1932	2.33655	2.44209
AT1G27360	3.78973	2.2542	3.82386	2.6788	2.23226	1.86017	2.35172	2.12714	2.52697	5.51895	2.24202	2.29805	2.44127	5.57633	2.49002	2.57588
AT1G27370	4.90876	7.65801	1.09815	2.34805	1.74883	1.18479	1.03405	1.59575	3.02127	2.06505	1.76273	1.84168	2.03751	1.94835	2.10252	2.21532
AT1G27385	5.73873	3.09529	3.93332	3.44487	3.87221	3.61264	3.45043	4.34041	3.68121	3.26117	3.98956	6.21572	3.73435	5.41356	5.73556	3.35651
AT1G27390	4.96181	2.93192	4.67413	3.30858	4.89008	3.62291	2.56989	4.60857	3.33844	3.11143	3.89918	9.62161	3.09321	3.03548	3.13651	3.21393
AT1G27400	7.32311	7.15778	5.93231	4.86859	7.54871	5.87044	6.31373	6.17176	5.61974	4.77267	6.57366	6.59556	5.28882	7.92627	5.04807	4.82092
AT1G27410	0.179253	1.24124	0.390323	1.87832	1.20487	0.925291	0.301343	1.02367	-0.459894	1.56629	1.2211	1.31263	1.5354	1.43469	1.60817	7.82801
AT1G27430	3.45359	6.69613	4.56577	3.44664	6.35783	3.69304	4.92491	4.98391	4.28857	3.26796	3.98239	3.1405	3.9034	3.1998	3.29056	3.36057
AT1G27435	3.73091	6.89584	4.41313	3.49726	3.15649	3.76589	4.33015	5.15687	3.08648	3.32449	5.31348	5.43174	3.30876	3.25924	3.34621	5.61048
AT1G27440	0.308098	1.50595	3.17608	2.18393	1.46662	2.24882	3.34798	1.26935	2.39472	1.8542	4.40123	1.58292	1.82134	1.71386	1.89868	2.031
AT1G27450	5.5544	6.60966	5.03371	4.03125	3.77965	5.0727	5.73031	6.00272	4.76999	4.72809	5.84603	5.83761	4.49861	3.8516	3.91528	3.96635
AT1G27460	1.65491	9.27598	2.29992	2.66426	2.18316	2.64547	4.34011	2.07031	2.47461	2.42997	3.14068	2.25382	2.4078	2.3369	2.46031	2.55294
AT1G27470	0.14507	1.40734	2.57891	2.10254	1.3667	2.38991	4.44189	1.16224	2.83076	1.76563	1.38486	1.48677	1.73193	1.62158	1.8112	1.94654
AT1G27480	5.69678	8.17306	4.92304	4.64619	9.10084	5.48483	6.07838	5.41929	4.95233	8.09303	6.49318	8.36817	4.50454	5.83765	4.53192	4.58229
AT1G27500	4.97642	5.85271	1.4034	2.52477	1.97384	1.64265	1.34978	3.80503	2.00535	2.26252	4.82974	2.05803	2.23717	2.15537	2.29706	2.40139
AT1G27510	3.48268	11.5596	5.25987	4.05203	7.76051	4.50754	5.20175	4.79489	4.79353	3.8803	5.58855	6.18146	5.52885	3.81566	3.90184	3.96892
AT1G27520	4.65968	2.06713	2.29202	2.61355	2.03754	2.11512	4.39525	4.09185	3.45448	2.34	2.05072	5.2521	2.31349	2.22783	2.37611	2.48505
AT1G27530	4.48582	4.39666	4.83124	3.63811	5.96572	4.5155	3.04429	5.56086	3.91418	3.47048	3.67616	5.77626	3.45523	6.18129	3.49153	4.73257
AT1G27540	3.92562	6.32491	3.97478	3.22332	5.17872	3.8627	5.13921	2.71884	3.29482	3.01884	4.38493	4.76928	2.99979	2.93926	3.04501	3.12551
AT1G27570	0.485724	8.02533	2.75634	2.06921	1.42238	0.494059	0.592593	1.25173	0.715202	1.76728	1.43774	1.52461	1.73759	1.64104	1.80759	1.9283
AT1G27580	3.77976	6.25566	3.83138	3.00734	5.08482	3.39753	4.94199	2.44549	2.70297	2.78467	2.56125	4.66041	2.76365	2.69648	2.81346	2.90145
AT1G27590	-0.636624	0.921509	-0.281055	1.68713	0.875109	-0.413135	-0.426819	0.638602	0.954146	1.32248	0.895861	1.01164	1.28536	1.16296	1.37248	1.51972
AT1G27595	5.60371	9.07646	3.97436	3.60085	5.68769	3.51534	5.60524	3.17874	3.78145	3.4245	3.25913	3.29989	3.40842	3.35773	6.70521	3.51568
AT1G27600	3.78714	12.055	4.56768	3.60221	3.19159	3.88414	3.83184	4.8002	3.54423	3.39726	3.20007	9.29368	4.0918	3.31832	3.42333	3.5038
AT1G27630	-0.550359	0.995364	-0.199242	1.76178	0.949073	1.0391	-0.343309	0.713376	1.65878	1.39611	0.969774	1.08533	1.35896	1.23653	1.44618	1.59375
AT1G27650	6.51216	9.63886	5.56002	4.67517	7.16059	5.338	5.82776	6.32648	5.133	4.55639	6.60137	5.86216	5.58273	5.8131	4.57087	6.63229
AT1G27660	1.4713	1.44583	1.64034	2.0935	1.40858	1.30834	0.467305	1.22238	1.45207	1.77734	3.66031	5.20013	1.74594	1.64342	1.81987	1.94662
AT1G27680	0.101858	1.3244	0.359175	2.0043	1.28475	1.12247	3.38555	1.08546	2.18325	1.67448	1.30246	1.40193	1.64152	1.53362	1.71906	4.74259
AT1G27690	0.320453	4.26681	3.09803	2.15681	1.44845	2.3468	0.458458	1.25427	2.53344	1.83084	1.46576	1.56309	3.98364	1.69227	1.87478	2.00556
AT1G27695	0.244278	4.84402	1.80624	2.11517	1.40089	2.18747	2.49	2.57859	1.2224	1.78698	1.41839	1.51678	1.75425	1.64722	1.83127	1.96299
AT1G27700	-0.304681	1.12694	0.00963263	1.86711	1.08276	1.33809	3.77319	0.858746	0.77444	1.51193	1.10251	1.21299	1.47606	1.35809	1.56035	1.70344
AT1G27730	2.19558	2.23017	4.7809	2.75018	2.20222	3.80983	3.12999	5.532	3.51664	2.48874	4.1064	2.28563	4.0462	2.38222	2.52311	2.62706
AT1G27750	5.30079	3.17886	3.82113	3.50893	6.02635	3.58799	5.04722	4.87579	4.11318	3.33452	5.29772	3.21072	3.31857	3.26824	6.68485	3.42481
AT1G27752	4.66231	2.02729	2.37513	2.59511	1.99602	3.23065	4.0977	1.84242	3.33071	2.31262	2.00996	4.83212	4.11135	2.1959	2.35007	2.46272
AT1G27760	4.79641	5.15197	5.5661	3.63913	3.29768	5.01638	5.38386	5.07101	5.26088	3.46619	3.3045	5.30883	5.11294	3.4008	3.48795	4.39771
AT1G27770	3.34114	11.1769	5.40597	3.89603	3.56451	5.01962	4.79593	5.91233	5.59828	3.72736	3.76365	5.12749	4.44376	3.66401	5.84588	3.81434
AT1G27840	1.89839	2.4042	4.17479	2.84055	9.59356	2.47686	3.98655	2.27645	2.6979	2.61584	3.66015	2.44861	2.95522	2.52727	2.64481	2.7335
AT1G27850	4.64536	6.60931	2.84971	3.49522	4.4873	3.88053	3.65516	4.09096	3.88917	9.13704	3.13878	3.18165	5.41807	3.24229	3.33519	3.40693
AT1G27900	1.00764	1.82569	1.15369	2.38871	7.67474	2.02836	1.09088	3.15594	2.82624	2.10797	4.21593	1.88671	2.08067	1.99233	2.14512	2.25699
AT1G27910	1.52896	4.71497	3.91688	2.44743	1.80064	3.3059	2.70138	4.18686	2.98039	2.14561	1.81601	1.90291	2.11592	2.01937	2.18591	2.30658
AT1G27920	-0.434843	1.07587	0.855184	1.83587	1.03019	-0.395949	2.59295	0.798017	1.53583	1.47236	1.05062	1.16472	1.43552	1.31424	1.52204	1.66862
AT1G27930	6.12943	11.3814	5.59322	4.26914	3.96893	5.34509	6.10645	6.58374	4.67626	5.77024	5.49381	5.56063	5.05823	4.55357	4.13411	4.19413
AT1G27950	9.12698	10.4866	8.03785	6.07977	9.66354	7.61152	8.80994	8.27028	7.23277	7.81593	8.46726	7.72573	7.30067	9.56152	7.56502	7.75883
AT1G27960	1.35301	8.50733	1.45206	2.38908	1.92359	1.84103	1.40895	1.80836	1.65878	2.16695	3.45723	1.99439	2.14553	2.07644	2.19617	2.28449
AT1G27970	6.25262	10.7716	5.53702	4.35995	7.42392	5.35491	6.19931	6.46181	5.29729	4.21441	6.51156	4.11523	4.20143	4.16085	5.26657	4.28897
AT1G27980	1.30607	1.98148	2.09635	2.49477	9.39073	2.38936	3.21461	1.82227	2.76294	2.23528	1.96636	2.03565	2.2104	2.13036	2.26924	2.37223
AT1G28010	0.878082	4.79945	3.83648	2.44733	1.80106	3.08318	3.87635	3.35676	3.04366	2.14572	2.26986	1.90323	2.11605	2.01958	2.18599	2.30657
AT1G28050	4.06833	1.33861	2.57394	2.05803	1.29619	1.06067	1.20255	1.08204	2.2295	1.71077	1.31514	1.42139	1.6759	1.56152	1.75788	1.89753
AT1G28060	2.7193	3.08039	4.43743	3.43806	3.06316	4.00634	4.17587	2.9826	3.92466	5.69385	5.53311	9.68851	3.23257	4.58069	3.27369	3.34747
AT1G28070	-0.543291	0.994202	2.1851	1.75796	0.948098	0.170093	-0.337628	0.713404	0.111656	1.39346	0.968715	1.08381	1.35643	1.23444	1.44336	1.59044
AT1G28090	1.47447	9.68034	3.09737	2.61598	2.08925	2.44956	2.23238	1.96212	2.97904	2.36213	2.10097	2.16804	2.33787	3.68992	2.39526	2.49591
AT1G28100	-0.211514	1.14902	0.0861401	1.86528	1.10657	0.76528	4.44976	0.891891	0.960371	1.52042	1.12554	1.23179	1.4857	1.37169	1.5673	1.7061
AT1G28110	0.541101	1.53523	0.734479	2.14772	5.35169	1.50056	4.69585	1.32813	2.09581	1.84673	1.51602	1.60345	1.81704	1.72034	1.88702	2.00746
AT1G28120	1.33779	5.8114	1.4563	2.55128	5.36211	3.03989	1.40488	1.87546	2.86715	2.29296	4.72066	2.09225	2.26805	2.1877	2.32693	2.88957
AT1G28130	0.54988	1.53244	0.739278	2.14562	6.7914	1.09867	3.58946	1.32621	1.22535	1.84373	2.34077	1.6005	1.814	1.71727	1.88407	2.00481
AT1G28140	4.41524	2.68008	2.98165	3.11022	5.30261	4.07552	4.54355	5.10065	4.13245	2.88784	2.66811	2.72339	3.98781	2.80054	5.32148	3.00422
AT1G28150	5.01909	2.77596	3.90813	3.18882	3.40886	3.63938	5.20671	5.8748	3.55371	2.97558	3.42378	2.81771	2.95558	2.89185	4.92497	4.86907
AT1G28190	1.66659	1.09935	-0.0766213	1.8632	1.05345	2.06204	-0.21682	0.820111	1.45358	1.49783	1.07397	1.18864	1.46081	1.33891	1.54776	1.69509
AT1G28200	4.82445	3.60358	4.25066	3.8826	4.60094	4.48059	5.47312	5.75048	4.38289	7.86296	3.59647	5.53649	5.22903	3.67719	5.54673	3.80973
AT1G28210	-0.377445	1.09957	-0.048741	1.85145	1.0545	0.610378	3.25415	0.825695	1.40957	1.49133	1.07465	1.18726	1.45488	1.33496	1.54049	1.68565
AT1G28230	2.65867	1.06903	-0.102792	1.82956	1.0233	1.39487	-0.242516	0.790842	0.234923	1.46587	1.04375	1.15796	1.429	1.30763	1.51558	1.66224
AT1G28240	2.56989	2.96325	3.6994	3.34166	2.94481	3.37695	4.9362	5.03298	3.85794	10.0878	3.19955	6.43221	3.1252	3.06722	3.1687	3.2465
AT1G28250	1.97616	5.11173	1.20685	2.44811	5.08496	2.21494	2.40942	1.7034	2.00224	2.1687	4.74699	1.94756	2.14147	2.05324	2.20575	2.31717
AT1G28260	-0.280301	1.16624	0.932799	1.91031	1.12185	1.93163	-0.0913194	0.896751	3.06821	1.55317	1.14169	1.25271	1.5171	1.39853	2.78879	1.7457
AT1G28280	3.3296	3.58132	4.62741	3.86031	6.4429	4.49228	4.77849	5.35589	4.40591	6.45774	5.9492	3.6074	3.69713	7.08027	3.7292	4.3989
AT1G28290	8.72436	9.81381	7.23476	5.71533	7.08971	6.81374	8.24395	7.76765	6.47324	9.33031	7.29472	9.21987	6.44265	8.76871	7.44259	5.91129
AT1G28310	3.79748	1.88016	3.89198	2.47904	1.84665	2.59528	2.2445	5.06676	2.45278	2.18311	3.84551	1.94618	2.15407	2.05975	2.22254	2.34077
AT1G28320	5.02965	2.34051	4.16013	2.84097	2.31392	2.76076	4.21843	3.23188	3.46717	5.14746	2.32576	2.39339	2.56389	4.91629	2.62127	2.72164
AT1G28330	-0.170798	1.24464	1.69529	1.98244	1.2008	2.03084	0.01227	3.23597	2.39639	1.62758	1.2204	1.33008	2.26825	1.47435	1.67586	1.81872
AT1G28340	3.57341	11.0209	4.17848	3.50666	3.12185	4.00977	3.77474	3.03882	4.41826	3.31376	3.36346	3.17543	3.29601	6.83613	5.54836	3.41386
AT1G28350	4.77439	8.53061	3.7912	3.24626	5.69658	3.61213	3.39611	4.4778	3.9263	3.0451	2.85006	2.89884	3.02644	2.96722	3.07077	3.14985
AT1G28370	0.0234012	1.26351	0.284239	1.94836	1.22344	2.28222	0.175348	4.88471	2.01451	1.61663	1.24134	1.34181	1.58343	1.47469	1.66152	1.79481
AT1G28380	5.0934	7.71564	4.86161	4.03645	4.76562	4.69772	4.82325	5.41386	5.12531	4.6436	5.69608	5.5507	3.88525	5.45944	3.91477	3.9687
AT1G28390	-0.595914	0.954698	-0.242894	1.72012	0.908389	1.66309	-0.387679	0.672474	-0.1429	1.35525	0.929099	1.04468	1.31814	1.19582	1.40525	1.55253
AT1G28395	-0.00995823	1.28365	0.267601	1.98441	3.44962	1.74457	0.152394	4.26642	1.77675	1.64562	1.26087	1.36405	1.61165	1.5003	1.69153	1.82772
AT1G28400	6.64679	6.05261	4.93445	3.98473	4.4286	5.0453	6.00526	4.28985	4.58137	6.2193	4.51017	3.80203	3.86324	4.62157	3.88612	3.92899
AT1G28410	1.38475	2.95143	1.89933	2.59012	8.31185	2.60027	5.2462	1.91157	2.47627	2.32911	2.43173	2.12765	2.30404	2.2233	2.36333	2.46698
AT1G28420	5.37582	3.42108	4.93873	3.71809	7.0697	4.11933	4.07218	5.77951	4.47447	3.55958	5.42563	3.44917	3.54525	6.42441	3.5794	3.64124
AT1G28440	4.95956	9.14381	4.92205	3.85043	5.27193	4.66583	5.44212	4.22333	4.56434	3.69345	4.89035	5.75475	3.67931	3.63497	3.71302	4.03529
AT1G28480	0.976635	9.07922	1.11072	2.2956	1.71712	2.43971	1.05282	2.23578	2.27045	2.02059	1.73037	1.80575	1.99399	1.90809	2.05684	2.16627
AT1G28490	0.939211	6.74322	2.28213	2.36225	1.75878	2.10878	1.67114	2.29188	1.96044	2.07801	1.77286	4.77425	2.05028	1.96042	2.11572	2.2291
AT1G28510	1.29737	2.93374	1.42417	2.56562	2.00569	2.75727	1.9155	4.09317	2.60671	2.29917	2.01848	2.09132	3.79197	6.66049	2.33427	4.30597
AT1G28520	0.948058	1.77701	1.09668	2.34469	1.74586	2.46551	1.80734	1.59301	3.09858	2.06179	1.75975	8.1546	3.34374	1.94518	2.09924	2.212
AT1G28530	3.38321	1.5877	0.764373	2.21148	5.09041	1.45375	0.679315	1.37588	2.283	1.90536	1.56807	4.37355	1.87511	1.77659	1.94637	2.06891
AT1G28540	0.474893	2.83842	0.777676	2.01564	1.2852	0.752072	0.226556	3.58393	-0.207321	1.68135	3.89688	1.40447	3.26025	1.53833	1.72658	1.86088
AT1G28560	4.40052	1.14432	0.0744775	1.86343	1.10166	0.652387	-0.0496695	0.885857	0.865427	1.51734	1.12073	1.22749	1.48249	1.36801	1.56441	1.70372
AT1G28570	-0.197416	1.13714	0.0929831	1.84496	4.58499	1.06758	-0.0272034	0.883738	1.26101	1.50384	1.11398	1.2188	1.46953	1.35691	1.55018	1.68744
AT1G28580	3.49367	2.35958	3.97193	2.79772	9.50041	3.54984	1.89162	2.23092	3.30727	2.57228	2.34719	2.40425	2.55106	2.48332	2.60137	2.69036
AT1G28600	4.35345	9.71583	5.36278	4.50935	7.83224	5.53645	5.89324	6.68359	5.55816	4.37877	6.11018	6.7138	4.8223	4.33133	6.44113	4.44538
AT1G28610	2.6653	11.1921	3.75658	3.44674	3.04485	3.89643	4.97215	2.95718	4.08005	7.56907	3.05314	3.1012	4.84152	3.16878	3.27154	3.35034
AT1G28630	5.08257	1.02115	0.0342926	1.70074	0.981159	-1.54717	-0.0774291	0.779531	-0.72662	1.37249	0.999028	1.09924	1.33955	1.2315	1.41702	1.54902
AT1G28660	5.76423	4.45697	2.16584	2.79731	2.29943	2.39362	1.79147	4.43922	2.2018	2.55599	2.31037	2.37314	2.53305	7.90244	2.58736	2.6829
AT1G28670	4.17175	5.81119	4.64885	3.7022	3.38835	4.32326	6.04571	5.26667	4.10665	3.5423	3.73817	5.39438	4.11023	3.48235	3.56231	6.97499
AT1G28680	1.30447	1.96571	3.44266	2.47231	1.93891	1.96723	1.3659	1.80919	1.82321	2.21587	2.32447	9.15015	2.19132	3.43748	2.2494	2.35114
AT1G28710	-0.282082	1.18092	2.79091	1.93129	1.1361	1.98456	-0.0908269	2.2772	1.46654	1.57128	1.15614	1.26818	1.53491	1.41532	1.62036	1.76539
AT1G28760	-0.571926	0.977765	-0.219469	1.74435	0.931424	1.56733	-0.36405	0.695408	0.621949	1.37876	0.952148	1.06782	1.3416	1.21912	1.42884	1.57639
AT1G28960	-0.270197	1.18286	0.0529339	1.92976	1.13829	2.3568	1.94323	0.912294	3.17356	1.57127	1.15821	1.26966	1.53507	1.41605	1.62012	1.76453
AT1G29030	0.182346	1.33788	0.420841	1.99723	1.2997	1.03358	1.58031	1.10836	2.04055	1.67635	1.31675	1.41264	2.95125	1.53989	5.17985	1.84837
AT1G29040	5.73065	2.84622	4.9145	3.23863	5.60592	3.35252	2.83448	4.82477	3.52339	3.03487	2.83537	5.35984	3.01588	4.97959	3.06097	3.1412
AT1G29050	5.56281	3.40643	4.5077	3.67296	5.18726	4.23385	4.60941	4.42394	4.34305	3.52645	4.38487	6.15746	4.07533	3.47398	4.13526	5.68401
AT1G29060	2.92651	5.86912	1.03862	2.33133	1.72191	1.18876	1.24425	3.42892	2.12394	2.04521	1.73621	4.2957	2.01722	1.92639	2.08326	2.19748
AT1G29070	9.50504	11.5885	8.44916	9.92843	10.3358	8.30008	8.858	9.65309	7.73232	9.53499	9.01298	10.4386	8.0417	10.1939	9.95363	8.35172
AT1G29120	4.39631	2.59567	3.31727	3.0315	2.57337	3.10749	2.88701	3.5825	3.79522	2.80785	4.4604	4.32996	2.78673	4.40802	6.38212	2.92516
AT1G29150	6.89913	8.61661	6.39792	4.96078	7.85753	6.08449	6.02522	7.24958	5.85179	6.49873	6.73303	4.80486	5.64536	5.96817	4.87679	6.13472
AT1G29170	2.94523	1.76393	3.07299	2.40381	1.72749	2.71979	2.36291	3.81852	3.08623	2.09002	4.56245	1.83548	2.05899	1.9579	2.13208	2.25771
AT1G29195	-0.671823	0.887988	-0.315321	1.65189	0.841632	-1.02278	-0.461426	0.60525	0.577502	1.28831	0.862365	0.978017	1.25127	1.12911	1.33819	1.48503
AT1G29220	2.02925	6.8124	0.996085	2.3137	1.69397	2.54226	0.924933	3.52375	2.10227	2.0229	2.72563	1.79106	1.99444	1.90207	2.06158	2.17769
AT1G29240	-0.111275	1.27522	1.71329	2.0091	1.2317	2.18808	3.62663	1.01158	2.26989	1.6558	1.25115	1.36007	1.62023	1.50343	1.70384	1.84603
AT1G29250	2.96531	1.27163	0.677899	2.00056	1.22845	2.33679	0.0730736	1.01018	1.15832	1.64945	3.54001	1.35581	1.61412	1.49812	1.69717	1.83845
AT1G29260	0.0624668	1.37435	3.6976	2.0849	1.3326	2.36915	3.61711	1.12209	2.14141	1.74138	1.35126	1.45589	1.70694	1.59404	1.78793	1.92601
AT1G29280	-0.67362	0.886368	-0.317046	1.65021	0.840011	-1.02422	-0.463178	0.603625	0.5308	1.28667	0.860745	0.976395	1.24964	1.12749	1.33655	1.48338
AT1G29290	-0.292843	1.13081	0.0227166	1.86593	1.08699	0.246281	2.22708	0.864919	0.903585	1.51293	1.10658	3.78021	1.4773	1.36017	1.56102	1.7032
AT1G29310	5.6122	2.6668	4.3058	3.08836	2.64542	3.59289	2.46741	4.23569	3.56341	2.87122	4.80744	6.10284	4.0803	2.78564	2.89922	2.98493
AT1G29320	0.0326499	1.20979	2.09324	1.9243	1.16795	1.22243	0.540441	0.958578	1.20602	1.57911	1.18664	1.29167	3.99885	1.43071	1.62597	1.76484
AT1G29330	-0.140353	1.2265	0.157744	1.94835	1.18376	2.68043	0.0343594	3.79282	1.48573	1.60061	1.20286	1.30985	1.56562	1.45076	2.78101	1.78779
AT1G29340	5.34852	8.21623	4.69789	3.62505	9.40124	4.64294	2.97691	3.1932	4.28894	3.44485	3.49	4.13621	4.22292	3.37655	3.46755	3.53805
AT1G29350	6.8622	5.05457	6.361	5.2193	8.84855	6.10739	6.49873	6.61823	5.79469	8.84727	7.33929	7.87696	5.75289	7.38374	8.73336	5.31917
AT1G29370	7.02742	4.82	6.26813	4.90883	8.70105	5.94921	6.17069	6.52425	5.664	8.64295	6.59778	7.70813	5.17163	7.38453	4.81127	5.02785
AT1G29380	-0.522686	1.01463	2.06637	1.77955	0.968488	0.223331	-0.317228	0.733634	0.781251	1.41437	0.989122	1.10433	1.37729	1.25513	1.46435	1.61169
AT1G29390	3.65364	3.41327	4.03953	3.72273	8.88653	4.04988	4.85405	5.44292	4.12244	3.55783	5.07182	4.19623	3.54289	5.48756	3.57848	5.87803
AT1G29395	4.87962	3.58643	4.99512	3.86446	6.73973	4.9458	5.06174	6.96598	4.62311	3.7152	5.03809	3.6124	3.92096	6.39099	3.73376	3.79188
AT1G29400	3.49197	5.30985	4.1036	3.12322	5.83628	3.69073	4.039	4.51174	4.41248	2.90092	2.6784	2.73483	4.43615	2.81302	2.92964	3.01745
AT1G29410	3.32509	1.11641	1.94695	1.86413	1.07167	-0.799209	-0.156719	0.84464	1.01105	1.50571	1.09167	1.20349	1.46947	1.35025	1.55461	1.69905
AT1G29430	-0.21141	1.16449	0.0904022	1.88618	1.12167	2.01492	-0.0343	0.905069	1.86873	1.53885	1.14081	1.24796	1.50387	4.16519	1.58609	1.7259
AT1G29440	-0.0965756	1.27794	1.71141	2.00426	1.23495	1.65991	3.78647	1.01766	0.97515	1.65427	2.8502	1.36177	1.61907	1.50351	1.70182	1.84264
AT1G29450	-0.367041	1.05208	-0.0518844	1.78206	1.0085	0.416948	4.09777	0.787542	-0.650958	1.43181	1.02799	1.13695	1.39643	1.28008	1.47956	1.62067
AT1G29460	-0.517449	1.00692	2.59349	1.76733	0.961084	0.573292	-0.314137	0.727852	-0.325365	1.40418	0.981582	1.09604	1.36732	1.24589	1.45387	1.60037
AT1G29465	-0.419138	1.05517	-0.0886023	1.80245	1.01036	1.39608	-0.224577	0.782778	-0.0453369	1.44465	3.19844	1.14237	2.14247	1.28922	1.49351	1.63774
AT1G29470	7.22414	6.73438	6.0812	4.96734	8.15348	6.05083	5.98949	6.4986	5.99282	4.88304	6.69769	7.92016	6.17469	6.3223	4.89299	4.92513
AT1G29500	4.42117	1.26515	0.235268	1.9713	1.22357	0.733673	3.02572	1.01382	0.562155	1.63024	1.24215	1.34632	1.59601	1.48376	1.67649	1.81364
AT1G29510	4.35636	1.55775	3.80812	2.22355	1.51932	1.77972	3.77277	1.32698	1.58097	1.899	1.53648	1.63302	1.86672	1.76128	1.9427	2.07286
AT1G29520	0.923114	1.63861	1.04536	2.16269	1.6105	2.02502	0.992416	1.47371	1.91029	1.89889	1.62302	8.20489	1.87349	1.79162	1.93353	2.03836
AT1G29530	4.84683	2.50786	4.0987	2.987	4.14963	3.55361	4.69224	4.93403	3.50807	2.74274	4.70337	2.5575	3.59336	2.64499	2.77454	2.87131
AT1G29550	-0.230911	1.0932	0.0569207	1.79606	4.69264	-0.0132899	0.752362	0.841595	0.327625	1.45734	1.07021	1.17429	1.42327	1.31144	1.50337	1.63966
AT1G29560	5.04787	0.986756	-0.00654296	1.66783	0.94661	-1.62198	-0.119417	0.744083	-1.37114	1.33913	0.964549	1.06512	1.30611	1.19779	1.38374	1.51596
AT1G29630	5.22161	2.65469	2.27705	3.05491	6.25106	2.33367	2.47418	2.54009	2.55309	9.46536	2.64359	2.69487	2.82806	4.45477	2.87405	2.95578
AT1G29640	-0.638998	0.920623	-0.283352	1.68686	0.874177	0.279076	-0.429221	0.637419	0.229716	1.32195	0.89495	1.01084	1.28481	1.1623	1.372	1.51934
AT1G29660	7.44205	9.24222	6.95666	10.2177	8.21089	6.87614	8.00194	6.63785	6.23707	9.26237	6.93704	5.29751	5.59441	7.6627	7.27468	6.07961
AT1G29670	7.04323	9.0643	5.85719	5.4696	9.88804	6.27367	7.49722	7.26531	5.86599	9.07561	5.96797	9.28049	6.26867	8.05169	7.51771	6.89656
AT1G29690	2.98775	7.41406	2.94415	2.69528	2.15923	3.40632	3.88105	2.60265	4.03862	2.43836	2.17129	2.24019	2.41369	2.33426	2.47204	2.57406
AT1G29700	7.25328	6.72308	5.95722	4.95089	7.86276	5.49773	5.79105	6.37469	5.76058	7.18709	5.46841	8.21126	4.85836	7.25625	4.87561	5.38969
AT1G29710	-0.541389	0.985836	-0.195334	1.74588	0.93998	0.903066	-0.337404	0.706593	-0.0286596	1.38307	2.50737	1.07498	1.34622	1.22483	1.43273	1.57912
AT1G29720	1.45361	1.59739	0.734447	2.23919	4.80804	1.64473	4.11416	3.45201	2.26007	1.92509	1.57707	1.66942	1.89398	1.79249	1.96726	2.09309
AT1G29750	1.95283	8.82038	3.44854	2.888	2.4467	2.64506	2.37218	2.34187	2.6386	5.12357	2.4564	4.12017	2.65393	2.58873	2.70208	2.78673
AT1G29760	2.72394	1.40992	0.379527	2.12219	1.36809	2.24879	3.36875	1.15725	2.50613	3.40867	1.38678	1.49162	1.74322	1.63006	1.8244	1.96285
AT1G29785	6.75056	1.21887	0.32374	1.87068	1.1813	0.846067	0.227556	0.993305	-0.973908	1.55287	1.19807	1.29251	1.52126	1.41803	1.59566	1.72312
AT1G29790	2.77649	10.7425	2.51144	3.26303	5.48842	3.86048	5.12245	3.76477	3.46866	3.3759	2.85946	2.90914	3.0391	2.97878	3.85625	3.1648
AT1G29800	0.359863	1.54745	3.20145	2.22517	1.50818	1.69999	3.91623	2.65945	2.66445	1.89539	1.52572	3.83093	1.86253	1.75513	1.93985	2.07217
AT1G29810	2.39404	1.40072	3.65682	2.09027	4.35764	1.45637	0.309092	1.15809	1.28107	1.75588	1.37845	1.47941	1.72245	1.61302	1.80108	1.93539
AT1G29820	-0.515341	1.02077	-0.167243	1.78566	0.974636	1.96065	-0.310143	0.739874	1.45838	1.42045	0.995264	1.11044	1.38337	1.26122	1.47042	1.61777
AT1G29840	4.90523	1.64767	2.2768	2.23762	1.61483	1.0567	0.841183	1.45282	0.774637	1.94542	1.62948	1.71242	1.91682	7.07393	1.98429	2.10096
AT1G29850	4.3169	4.92634	4.73771	3.60275	3.99971	4.0518	4.1729	3.19492	3.86786	7.85428	4.11124	4.58912	4.83447	5.2454	3.45348	3.52024
AT1G29880	7.17735	9.14924	6.71629	5.58703	7.82947	6.35287	8.08867	7.14046	6.57615	8.77401	7.08893	7.98777	6.10002	7.84987	5.96162	7.68461
AT1G29890	6.57984	4.11406	4.4902	4.21713	7.9996	4.56919	5.37683	5.54365	4.8992	7.72155	3.95226	7.48678	4.06512	4.02625	5.38063	4.37507
AT1G29900	6.69088	9.71395	6.37166	5.25426	9.51104	6.38274	7.15672	6.90078	6.08536	6.50285	6.06169	9.04761	6.8394	6.29975	6.43543	6.43351
AT1G29910	13.6373	15.1281	13.2689	11.1804	14.2548	12.4658	13.2932	14.3624	11.6399	13.835	14.421	14.3071	12.8569	14.3852	13.2533	12.3751
AT1G29920	13.4452	15.341	13.4708	11.8951	13.9929	12.5605	12.9381	14.6623	11.8728	13.5973	14.6879	14.3475	13.3318	14.3098	12.995	11.827
AT1G29930	15.2919	16.8007	14.2911	12.7915	15.8085	14.2931	14.7688	15.2814	13.1245	14.9419	15.5196	16.0072	13.8992	15.6597	14.671	13.511
AT1G29940	5.49771	3.07926	3.37157	3.42919	5.99119	3.4196	5.05251	4.72677	3.72245	7.98084	3.87645	3.11331	3.22808	3.17461	3.26831	3.65175
AT1G29960	-0.177664	1.08161	0.091392	1.76475	1.04144	0.417962	-0.0204534	0.838964	0.501648	1.43465	1.05939	1.16005	1.40153	1.29295	1.47941	5.01799
AT1G29970	4.62348	2.62083	3.917	3.06467	4.23535	3.57663	3.98134	5.30369	3.18487	2.83728	2.60818	5.84517	4.20358	2.74698	2.86673	2.95664
AT1G29980	1.82649	1.71323	1.99672	2.29561	1.68096	2.46832	0.927816	1.52203	1.32669	2.00659	3.49506	1.77691	2.47722	1.88679	2.04498	7.54731
AT1G29990	4.57665	1.8204	2.51984	2.42621	1.78638	2.63792	0.973381	3.98673	1.57967	2.12735	3.99316	4.3491	2.09797	2.00249	2.16722	2.28668
AT1G30000	4.86419	1.7835	3.00045	2.40297	1.7485	3.02799	4.33851	2.00738	3.32129	2.09816	1.76411	1.85234	2.06813	1.97039	2.13892	2.26084
AT1G30010	-0.272408	1.12539	1.61238	1.85242	1.08213	0.259781	-0.0916054	4.12326	0.706491	1.50299	1.10147	1.20967	1.46775	1.35195	1.55056	1.69127
AT1G30040	-0.351609	1.12921	-0.0204959	1.8826	1.08409	0.844555	2.86497	0.855057	2.40099	1.52161	1.10426	1.21701	1.48509	1.36495	1.57087	1.71636
AT1G30070	4.04506	10.0862	2.52433	3.17767	2.75158	3.49543	2.36383	3.94847	3.31939	2.96671	3.0299	2.8123	2.94706	7.57806	2.9937	3.07672
AT1G30090	0.195062	1.37065	2.72877	2.03726	5.08157	2.04761	0.337004	1.13809	1.84981	1.71307	1.34925	1.44632	1.68075	1.57507	1.75681	1.88691
AT1G30120	6.66982	8.73284	6.33799	5.2561	8.63173	6.44124	7.42388	7.23907	6.16748	8.56301	7.06341	7.94644	5.71876	6.6447	5.17281	5.20907
AT1G30130	5.35934	2.78643	3.06814	3.18514	3.40562	3.53267	4.1128	4.36434	3.49081	2.97757	2.77548	10.0396	2.95828	2.89699	3.00409	3.08574
AT1G30200	0.979314	1.85993	1.14123	2.44058	1.82766	2.46027	4.67116	4.01507	2.44402	2.1528	1.84205	4.70339	4.56118	2.0333	2.19106	2.30594
AT1G30210	2.0785	5.77924	2.14514	2.92817	3.8991	3.34385	3.95266	2.41427	3.00877	2.72268	4.33289	5.82509	2.70338	2.64187	2.74914	2.83022
AT1G30230	9.14453	10.7268	8.50815	6.44005	10.1636	8.40711	8.55843	9.31122	7.99142	9.54736	9.30296	9.32909	7.84442	8.86915	7.81812	8.46552
AT1G30240	3.36953	1.20396	0.0895366	1.94512	1.15983	1.28394	0.455355	0.936228	1.44715	1.58902	1.17955	1.28994	2.70266	1.43504	1.63751	1.78091
AT1G30250	5.01389	3.65155	5.0796	6.79901	7.36105	4.84298	5.18926	6.18017	4.7114	3.77707	4.35907	3.67682	4.29493	4.6274	3.7952	3.85205
AT1G30260	1.02774	1.85337	1.83332	2.4133	1.82253	2.86188	2.10794	3.70602	2.36155	2.13473	1.83628	4.5438	2.10758	2.01964	2.17166	5.84936
AT1G30270	4.5914	1.5779	0.70103	2.2255	1.54077	2.7361	4.4703	1.35537	2.75103	1.90891	1.55734	1.65073	1.87752	1.77507	1.95145	2.07832
AT1G30290	-0.548295	0.996375	-0.197485	1.76252	0.950105	1.76161	-0.341433	0.714527	0.964986	1.39696	0.970797	1.0863	1.35982	1.23743	1.44701	1.59453
AT1G30300	-0.398547	1.0905	-0.0660748	1.84551	1.04521	0.369789	3.02349	0.815106	1.65813	1.48408	1.06546	1.17864	1.44748	1.32704	1.53344	1.67915
AT1G30320	-0.501675	1.03061	-0.154774	1.79488	0.984549	1.82693	-0.297211	0.750161	1.86728	1.42986	1.00515	1.12017	1.39281	1.27077	1.4798	1.62706
AT1G30330	6.62388	6.22537	5.56752	4.4987	6.65284	4.88051	5.62393	4.27103	4.96251	6.99285	5.83406	7.44181	5.441	4.35888	4.40742	5.29539
AT1G30360	8.47167	9.6756	6.99726	5.65878	8.21396	6.98474	7.95053	7.22901	6.87297	5.57418	7.47409	8.4812	6.97175	9.37218	6.17869	7.80064
AT1G30380	11.2311	13.3077	10.8452	10.7167	12.3473	10.1714	11.0633	12.0184	9.65136	11.9722	11.853	12.2689	10.4781	12.2987	11.1698	9.43065
AT1G30390.1	1.23652	5.76264	3.33995	2.52011	1.95783	2.52256	1.31057	3.33341	3.15087	2.25315	1.97073	5.31581	2.22729	2.14374	2.28837	2.39465
AT1G30400	6.81062	9.44402	6.85726	5.44407	7.58747	6.2953	6.73364	7.03568	6.53358	6.82089	7.3345	8.60551	5.61195	7.62304	6.2666	5.41281
AT1G30410	3.2271	1.93261	4.03828	2.50612	1.90088	2.53634	1.16311	4.35201	3.51078	2.22134	5.34315	1.99525	2.19353	2.10338	2.25915	2.37277
AT1G30420	-0.259011	1.12769	0.0412007	1.85527	1.08441	0.375043	-0.0836018	3.98037	2.35192	1.50559	1.10376	1.21204	1.47032	1.35443	1.5532	1.69401
AT1G30440	1.21741	2.00101	3.11265	2.54739	1.97117	3.06758	3.06995	2.67517	2.86201	2.27456	5.52314	5.22538	2.24807	2.16239	2.31063	2.41931
AT1G30450	0.762771	1.75496	3.23142	2.37255	1.72007	2.96332	1.61159	3.41414	3.23604	2.06866	1.73564	1.82358	4.85475	1.94128	2.10929	4.03007
AT1G30460	5.32624	1.87487	4.08124	2.44844	1.8431	2.37285	1.10298	1.68667	2.89409	2.16377	1.85727	1.93757	2.94806	4.77607	2.20158	2.31517
AT1G30470	2.78013	4.03014	4.27891	3.46843	3.1073	4.17367	4.20298	3.03019	4.44341	5.83667	5.32806	8.13055	4.07957	3.21748	3.30972	4.11084
AT1G30475	-0.673364	0.886062	-0.316943	1.64971	0.839719	-1.13568	-0.463015	0.603402	0.63538	1.28626	0.860446	0.976064	1.24924	1.12711	1.33613	1.48292
AT1G30480	2.62771	1.57609	3.13281	2.26242	1.53646	2.46801	3.63986	1.83816	2.27448	1.92832	1.55416	1.65379	3.61973	1.7862	1.97338	2.10746
AT1G30490	1.40257	2.09464	1.51854	7.48217	2.06705	2.59046	3.71268	1.93306	3.1521	2.35076	2.07933	4.84745	3.94818	2.24509	2.38491	2.48831
AT1G30500	4.05473	1.26128	1.29108	1.98775	1.21827	1.62486	0.0604319	1.00077	2.15117	1.63779	1.23749	1.34517	1.60258	1.48698	1.68535	1.82617
AT1G30510	0.849826	1.76105	3.22815	2.34996	1.72816	2.29865	0.947787	2.70802	2.97849	5.52203	4.31525	1.82589	2.03021	1.93748	2.09755	2.21387
AT1G30520	0.728113	2.53808	0.921604	2.35011	4.61421	2.28023	4.40747	1.52038	2.71025	2.04509	3.87866	1.79881	2.89551	1.91712	2.08589	2.20792
AT1G30530	3.35907	2.51854	4.72199	2.98655	5.45651	4.59742	4.50802	4.96618	3.51977	2.74815	2.50501	2.56718	4.05061	2.65272	2.77918	2.8736
AT1G30540	5.26558	3.94718	1.75817	2.74782	8.59875	2.62377	1.71619	4.01514	2.11395	2.5022	2.25132	2.31554	2.47882	2.40381	2.53417	2.63147
AT1G30550	0.685557	8.90588	0.826676	2.04077	1.45271	0.756922	0.765913	1.30409	0.691933	1.76189	1.46624	1.5432	1.73486	1.64747	1.79871	1.90975
AT1G30570	2.43376	11.5928	3.97471	3.30677	2.86713	3.26619	4.86972	2.7691	3.23598	3.0889	2.87635	8.42084	3.06862	3.00421	3.11676	3.20249
AT1G30580	7.62352	8.94823	6.65006	5.57859	8.88305	6.46958	7.10242	7.24905	6.49491	9.03844	5.61003	9.2146	6.1087	8.22872	5.33345	6.08332
AT1G30590	0.641917	1.65651	0.840205	2.27852	1.62123	1.56831	3.45991	4.14321	2.85842	1.97297	1.63697	5.03244	2.83794	1.8446	2.01387	2.13615
AT1G30600	5.49564	2.50078	3.4656	2.94367	5.3633	2.94903	2.8693	2.37043	2.79007	8.33708	2.48824	2.54602	2.6946	2.62607	2.74545	2.83535
AT1G30610	1.78485	9.40058	2.48486	2.7466	4.09229	2.65679	4.38476	2.1745	2.36858	2.51949	2.2922	2.34987	2.49809	2.42974	2.54882	2.63851
AT1G30620	-0.343085	1.14365	-0.0104436	1.89964	1.09838	1.93469	1.47481	0.868531	2.41465	1.53741	1.11862	1.23177	2.21849	1.38021	1.58684	1.73283
AT1G30630	6.54578	7.55721	4.78633	4.02966	3.74947	4.71042	5.28034	4.54594	4.67155	3.88559	5.32102	7.55201	4.51001	4.53418	3.90348	3.95954
AT1G30640	0.998121	1.74964	1.12794	2.2908	8.9202	1.88213	1.07181	1.57798	2.73675	2.01917	2.44723	1.80756	1.99294	1.90828	2.05492	2.16295
AT1G30650	4.35634	1.42138	2.57549	2.10811	1.38135	1.6214	0.338827	1.18019	1.69253	1.77486	1.39923	1.49966	3.69869	1.63262	1.81989	1.95371
AT1G30680	3.64219	2.16396	2.2626	2.65882	9.46512	2.53071	3.66092	2.01269	2.5314	2.40751	2.14955	2.21573	2.38353	2.30652	2.44029	2.5399
AT1G30690	5.83126	10.2292	5.21121	4.10072	6.56098	4.70349	5.48508	4.50899	4.63974	3.9516	4.1215	3.84949	5.70231	6.10759	3.97009	4.02808
AT1G30700	3.71569	1.51219	0.621128	2.16455	1.47467	0.993083	0.525797	3.51265	2.90573	4.7306	1.49142	1.58575	1.81447	1.71121	1.88893	2.01659
AT1G30720	-0.600624	0.953503	-0.247044	1.72022	0.907099	0.260083	-0.392141	0.670668	1.21904	1.35479	0.927851	1.04366	1.31763	1.19509	1.40488	1.5524
AT1G30730	1.60227	8.79496	2.13898	2.50335	2.00888	1.5368	1.50344	5.69989	1.52992	2.26342	2.01974	2.08199	2.24065	2.1677	2.29458	2.38952
AT1G30755	-0.315968	1.13985	0.00840271	1.88558	1.09529	1.48276	-0.125208	2.90657	2.91149	1.52788	1.11521	1.2266	1.49173	1.37286	1.57665	1.72077
AT1G30760	-0.647795	0.911728	-0.292047	1.67734	0.865306	-0.294307	-0.437948	0.628647	0.542572	1.31279	0.886068	1.0019	1.27567	1.15326	1.36279	1.51
AT1G30810	3.51277	11.8972	2.38559	3.24025	2.7797	2.80778	2.35407	2.67575	3.26651	3.013	4.64604	8.81699	2.99177	2.92418	3.04216	3.13169
AT1G30820	0.948951	3.64171	1.09291	2.32339	1.72945	1.99992	1.03094	1.57871	2.60872	2.04221	1.74316	8.76508	2.01491	1.9266	2.07938	2.19139
AT1G30825	-0.304849	1.07694	-0.00556633	1.80076	1.03385	0.378022	-0.129982	0.815592	1.43418	1.45304	1.05311	1.16091	4.17984	1.30263	1.5004	1.64044
AT1G30840	-0.317662	1.09036	-0.00605503	1.81874	1.04696	-0.473611	4.14383	0.827033	1.16548	1.46894	1.06636	1.17491	1.43363	1.31758	1.51659	1.65748
AT1G30860	-0.0434452	1.29895	3.04468	2.02134	1.25628	1.19017	3.77268	1.04074	1.53084	1.67297	1.27535	1.38221	1.63796	2.15922	1.72027	1.86041
AT1G30880	6.14113	10.137	5.19506	4.08017	3.78978	4.94509	4.50194	5.36851	4.39164	3.93066	4.79691	6.62832	4.78754	5.78142	3.94921	4.00736
AT1G30890	0.52883	1.53629	1.53769	2.15321	5.39055	2.15345	0.642462	1.32721	2.24523	1.85027	1.5169	1.60509	4.36743	1.72293	1.89084	2.01209
AT1G30900	0.134231	1.39025	2.6436	2.0829	1.34977	2.50447	0.289621	4.39041	3.0855	1.74719	1.36785	1.46937	1.71361	1.60366	1.79259	1.92745
AT1G30910	2.78412	4.7313	4.61691	3.47507	4.52466	3.73303	4.61713	4.42419	3.52143	3.29259	3.9163	8.7139	3.27587	3.22304	5.56735	3.38714
AT1G30960	2.78115	1.42729	0.577949	2.05932	1.39113	0.729411	2.18984	1.21079	1.14888	1.75007	1.40727	5.60286	1.71943	1.61947	1.7916	1.9155
AT1G30970	3.8435	6.3321	5.12246	3.99719	8.62783	4.20027	5.53083	5.82484	4.38252	3.83147	4.36953	10.4789	3.81649	3.76945	3.85219	3.91684
AT1G31010	-0.3918	1.06996	-0.0674257	1.81588	1.02527	-0.28003	3.53183	0.798388	1.1644	1.45857	1.04525	1.15693	1.42241	1.30345	1.50735	1.65137
AT1G31020	0.324676	1.19234	0.171298	1.8922	4.71852	1.48139	0.0549397	0.943137	1.44434	1.55426	1.16953	1.27281	1.52033	1.40907	1.6001	1.736
AT1G31050	0.566645	1.41928	0.721953	1.99388	1.38763	0.983864	0.655417	1.23208	0.540611	1.70795	1.40174	1.4818	1.6801	8.38256	1.74585	1.85986
AT1G31070	2.29521	1.84363	3.18096	2.44893	1.80964	2.81572	3.61441	1.6414	2.92043	2.15025	1.8248	4.98155	2.1209	2.02551	2.19009	4.20874
AT1G31120	2.43497	10.397	2.4988	3.29064	2.85923	2.97645	5.10196	2.76321	2.69844	3.07667	2.86827	4.94105	3.05678	2.9936	9.39874	3.18817
AT1G31130	6.30533	3.04972	4.46854	3.41503	3.03206	4.28039	2.70576	4.75997	5.03191	9.98194	3.0399	3.08542	3.90112	3.14958	3.24745	3.32272
AT1G31150	1.03125	9.71053	1.1546	2.2885	1.72734	1.73482	1.10114	1.58848	1.69782	2.02033	2.14586	1.81255	2.46031	1.91132	2.05554	2.1621
AT1G31160	2.92253	5.83288	3.34326	2.77375	2.26893	2.65731	2.56248	2.68192	3.10601	2.53013	3.24283	2.34425	2.50688	6.68675	2.5619	2.65847
AT1G31170	2.40973	5.49012	1.10349	2.41109	1.79599	2.00255	3.93144	1.63602	1.8407	2.12249	3.56828	1.89237	2.09424	3.96926	2.16088	2.27611
AT1G31175	0.5849	1.49282	0.753362	2.08854	1.45972	1.42511	0.97953	1.29645	0.644581	1.79329	1.47448	9.07604	1.76441	1.6707	1.83255	1.95041
AT1G31180	3.48905	6.98146	4.77464	3.27449	3.73795	3.87016	4.79051	5.23729	3.92571	3.07752	2.88642	2.93422	3.58922	4.08256	3.10265	3.1801
AT1G31190	5.44635	3.37451	3.97416	3.49518	3.13417	4.02311	4.86937	4.85904	4.27905	3.31388	5.28992	6.28133	3.29722	3.24459	3.8381	5.42079
AT1G31200	3.06679	1.75156	3.47094	2.35019	3.40267	1.34267	0.914111	5.43327	1.30982	2.05471	3.65258	1.81769	2.02569	1.93136	2.09412	2.21221
AT1G31220	1.91182	1.13277	-0.031252	1.89264	1.0872	1.8396	-0.169795	0.855759	2.33938	1.52877	1.10757	1.22143	1.49194	1.37074	1.57845	1.72513
AT1G31230	6.49329	4.29765	5.00448	4.49875	7.40113	5.08182	5.84545	6.79237	5.28109	6.56589	5.45239	4.3153	4.53536	6.68968	6.4984	4.78331
AT1G31240	1.40656	5.61577	2.5656	2.36162	1.91256	1.53997	1.45309	1.80553	1.18151	2.14446	1.92246	1.97926	2.12377	5.61551	2.17276	2.25882
AT1G31280	-0.080641	1.29517	0.219378	2.02262	1.25212	2.31167	1.56468	2.56186	2.29797	1.67204	3.5516	1.37911	1.63678	1.52105	1.71966	1.86072
AT1G31300	5.49982	3.9984	2.8287	3.30954	4.60945	3.58428	5.15608	2.84431	3.67439	3.11867	5.12212	2.98092	3.79756	6.64346	3.14295	3.21791
AT1G31330	13.458	14.7759	12.12	12.3292	14.7105	11.6869	13.2129	12.827	11.1884	13.311	12.6804	13.8475	11.5704	14.1504	13.2576	12.3585
AT1G31335	2.88021	5.11932	2.06702	2.09744	1.39958	2.30268	0.426954	1.20874	0.970507	1.776	1.4166	1.51234	1.74402	1.63951	1.81931	1.94824
AT1G31340	5.98191	4.49471	4.68481	3.44653	3.07654	3.88806	4.0911	3.49005	3.76604	3.26063	3.08407	9.20686	3.91914	4.21599	3.28415	3.35701
AT1G31350	-0.445693	1.06269	-0.105936	1.82124	1.0171	2.7057	-0.245597	0.785304	1.83823	1.45847	1.03748	1.15138	1.4217	1.30064	1.50805	1.65434
AT1G31360	0.0697785	1.32434	3.40327	2.01427	1.28398	1.01408	0.225293	2.71616	1.11333	4.43094	1.30201	1.40322	1.6466	1.53706	1.72527	1.85955
AT1G31410	3.25137	3.99723	4.17309	2.20945	1.49968	1.95533	0.509553	1.3053	2.63664	1.88268	1.51701	1.61447	1.85016	1.74386	1.92672	2.0578
AT1G31420	6.5299	9.14584	6.58409	5.24989	6.45457	6.50404	7.45362	6.22579	6.50251	9.30868	6.2089	7.00177	6.06619	8.60916	6.74646	5.20331
AT1G31440	6.84377	7.74554	5.32975	4.34535	5.70265	5.0636	6.01992	4.89318	5.04607	4.22125	5.92562	7.22333	5.60748	4.17634	4.23645	4.28447
AT1G31470	-0.394225	1.07095	-0.0664451	1.81618	1.02631	0.814003	-0.201348	0.799697	1.36866	1.45917	3.5113	1.15783	1.42304	1.30419	1.50789	1.65179
AT1G31480	6.36572	1.44767	1.24319	2.07893	1.41168	1.50489	0.519518	1.23241	2.29508	1.76956	1.42774	1.51833	1.73896	1.63919	1.81106	1.93495
AT1G31500	1.50318	5.15561	1.60048	2.57186	2.07972	2.19948	1.55797	3.20568	2.46286	2.33514	2.09071	5.1423	2.31247	5.44928	2.36609	2.46002
AT1G31540	5.69441	6.34152	5.58106	3.77184	4.51275	4.5088	4.01256	5.43112	5.07421	3.62108	3.48654	5.91643	4.91661	3.56582	3.6397	3.69825
AT1G31550	2.61277	1.46935	2.95053	2.15472	1.42946	2.72649	0.394087	4.49911	1.73777	1.82188	1.44728	1.54736	1.78865	1.67995	1.86682	2.00045
AT1G31580	4.26459	2.22488	2.03379	2.74958	5.37605	2.81714	3.66426	4.31461	2.54255	2.48579	4.03649	2.28081	4.36817	2.37828	2.52049	2.62539
[truncated: 14,711 more rows]
